# Supplementary material for: On the Low-Lying Electronically Excited States of Azobenzene Dimers: Transition Density Matrix Analysis
Source: Molecules. 2021 Jul 13;26(14):4245. doi: 10.3390/molecules26144245 (PMC8303869; doi:10.3390/molecules26144245)
Supplement: Supplementary file 1 [file molecules-26-04245-s001.zip]

Archive with 2 entries (2 files):
- all_geoms.xyz
- Molecules_SI.pdf
