# Supplementary material for: On the Low-Lying Electronically Excited States of Azobenzene Dimers: Transition Density Matrix Analysis
Source: Molecules. 2021 Jul 13;26(14):4245. doi: 10.3390/molecules26144245 (PMC8303869; doi:10.3390/molecules26144245)
Supplement: Supplementary file 1 [file molecules-26-04245-s001.zip › all_geoms.xyz]

   24
monomer | optimized | B3LYP/6-31G*
 C     2.019308     0.070538     0.000000
 C     3.412180     0.124140    -0.000000
 C     4.152611    -1.059167    -0.000000
 C     3.495980    -2.296856    -0.000000
 C     2.107493    -2.357236    -0.000000
 C     1.360604    -1.166197     0.000000
 N    -0.056383    -1.099370     0.000000
 N    -0.638622    -2.217512     0.000000
 C    -2.055609    -2.150685     0.000000
 C    -2.714313    -3.387421     0.000000
 C    -4.107186    -3.441023     0.000000
 C    -4.847616    -2.257715    -0.000000
 C    -4.190985    -1.020027    -0.000000
 C    -2.802498    -0.959646    -0.000000
 H     1.416299     0.973533     0.000000
 H     3.918290     1.085527     0.000000
 H     5.238701    -1.021715    -0.000000
 H     4.075680    -3.216281    -0.000000
 H     1.580600    -3.304825     0.000000
 H    -2.111304    -4.290415     0.000000
 H    -4.613295    -4.402409     0.000000
 H    -5.933706    -2.295167    -0.000000
 H    -4.770685    -0.100601    -0.000000
 H    -2.275605    -0.012057     0.000000
   24
monomer | optimized | B3LYP/def2-TZVP
 C     2.016152     0.062572     0.000000
 C     3.403727     0.117136     0.000000
 C     4.142585    -1.059985    -0.000000
 C     3.489316    -2.292958    -0.000000
 C     2.106320    -2.354940    -0.000000
 C     1.361009    -1.169574     0.000000
 N    -0.054005    -1.107908     0.000000
 N    -0.641000    -2.208974     0.000000
 C    -2.056014    -2.147308     0.000000
 C    -2.711158    -3.379454     0.000000
 C    -4.098732    -3.434018     0.000000
 C    -4.837590    -2.256897    -0.000000
 C    -4.184321    -1.023924    -0.000000
 C    -2.801325    -0.961942     0.000000
 H     1.417354     0.964094     0.000000
 H     3.907034     1.075542     0.000000
 H     5.224663    -1.021606    -0.000000
 H     4.067968    -3.208396    -0.000000
 H     1.587596    -3.302860    -0.000000
 H    -2.112359    -4.280976     0.000000
 H    -4.602039    -4.392425    -0.000000
 H    -5.919668    -2.295277    -0.000000
 H    -4.762974    -0.108487    -0.000000
 H    -2.282601    -0.014022     0.000000
   48
dimer | optimized | B3LYP+D3(BJ)/def2-TZVP
 C     2.587364     0.059514    -0.125652
 C     3.967883     0.147394    -0.236279
 C     4.723972    -1.006373    -0.398250
 C     4.094571    -2.250063    -0.451341
 C     2.719171    -2.344106    -0.338838
 C     1.957935    -1.182216    -0.173804
 N     0.550643    -1.158667    -0.043200
 N    -0.005442    -2.275621    -0.039187
 C    -1.412264    -2.251966     0.092827
 C    -2.047086    -3.490289     0.005685
 C    -3.427047    -3.575580     0.120417
 C    -4.175909    -2.425675     0.333822
 C    -3.540541    -1.188896     0.431242
 C    -2.165970    -1.094602     0.310358
 H     1.974470     0.940016     0.010498
 H     4.453070     1.113734    -0.192424
 H     5.800951    -0.941525    -0.486119
 H     4.686322    -3.147626    -0.579703
 H     2.215332    -3.298925    -0.371664
 H    -1.437818    -4.370184    -0.152325
 H    -3.916631    -4.538478     0.056132
 H    -5.249948    -2.490277     0.444929
 H    -4.125905    -0.298319     0.617677
 H    -1.656794    -0.146344     0.397406
 C     1.352090     0.173396     3.494310
 C     2.732051     0.258681     3.379573
 C     3.480907    -0.891228     3.166171
 C     2.845533    -2.128006     3.068762
 C     1.470962    -2.222293     3.189651
 C     0.717261    -1.064925     3.407176
 N    -0.689560    -1.041262     3.539191
 N    -1.245650    -2.158214     3.543206
 C    -2.652942    -2.134658     3.673808
 C    -3.282378    -3.376385     3.625651
 C    -4.662897    -3.464258     3.736277
 C    -5.418980    -2.310488     3.898250
 C    -4.789573    -1.066801     3.951345
 C    -3.414172    -0.972765     3.838844
 H     0.742826     1.053295     3.652317
 H     3.221638     1.221577     3.443848
 H     4.554945    -0.826632     3.055058
 H     3.430893    -3.018586     2.882330
 H     0.961782    -3.170549     3.102609
 H    -2.669489    -4.256889     3.489497
 H    -5.148090    -4.430595     3.692417
 H    -6.495960    -2.375330     3.986118
 H    -5.381319    -0.169235     4.079709
 H    -2.910328    -0.017949     3.871673
48
dimer | cofacial pi-stacked | d = 3.0 A
 C      2.016152000000       0.062572000000       0.000000000000
 C      3.403727000000       0.117136000000       0.000000000000
 C      4.142585000000      -1.059985000000      -0.000000000000
 C      3.489316000000      -2.292958000000      -0.000000000000
 C      2.106320000000      -2.354940000000      -0.000000000000
 C      1.361009000000      -1.169574000000       0.000000000000
 N     -0.054005000000      -1.107908000000       0.000000000000
 N     -0.641000000000      -2.208974000000       0.000000000000
 C     -2.056014000000      -2.147308000000       0.000000000000
 C     -2.711158000000      -3.379454000000       0.000000000000
 C     -4.098732000000      -3.434018000000       0.000000000000
 C     -4.837590000000      -2.256897000000      -0.000000000000
 C     -4.184321000000      -1.023924000000      -0.000000000000
 C     -2.801325000000      -0.961942000000       0.000000000000
 H      1.417354000000       0.964094000000       0.000000000000
 H      3.907034000000       1.075542000000       0.000000000000
 H      5.224663000000      -1.021606000000      -0.000000000000
 H      4.067968000000      -3.208396000000      -0.000000000000
 H      1.587596000000      -3.302860000000      -0.000000000000
 H     -2.112359000000      -4.280976000000       0.000000000000
 H     -4.602039000000      -4.392425000000      -0.000000000000
 H     -5.919668000000      -2.295277000000      -0.000000000000
 H     -4.762974000000      -0.108487000000      -0.000000000000
 H     -2.282601000000      -0.014022000000       0.000000000000
 C      2.016152000000       0.062572000000       3.000000000000
 C      3.403727000000       0.117136000000       3.000000000000
 C      4.142585000000      -1.059985000000       3.000000000000
 C      3.489316000000      -2.292958000000       3.000000000000
 C      2.106320000000      -2.354940000000       3.000000000000
 C      1.361009000000      -1.169574000000       3.000000000000
 N     -0.054005000000      -1.107908000000       3.000000000000
 N     -0.641000000000      -2.208974000000       3.000000000000
 C     -2.056014000000      -2.147308000000       3.000000000000
 C     -2.711158000000      -3.379454000000       3.000000000000
 C     -4.098732000000      -3.434018000000       3.000000000000
 C     -4.837590000000      -2.256897000000       3.000000000000
 C     -4.184321000000      -1.023924000000       3.000000000000
 C     -2.801325000000      -0.961942000000       3.000000000000
 H      1.417354000000       0.964094000000       3.000000000000
 H      3.907034000000       1.075542000000       3.000000000000
 H      5.224663000000      -1.021606000000       3.000000000000
 H      4.067968000000      -3.208396000000       3.000000000000
 H      1.587596000000      -3.302860000000       3.000000000000
 H     -2.112359000000      -4.280976000000       3.000000000000
 H     -4.602039000000      -4.392425000000       3.000000000000
 H     -5.919668000000      -2.295277000000       3.000000000000
 H     -4.762974000000      -0.108487000000       3.000000000000
 H     -2.282601000000      -0.014022000000       3.000000000000
48
dimer | cofacial pi-stacked | d = 3.5 A
 C      2.016152000000       0.062572000000       0.000000000000
 C      3.403727000000       0.117136000000       0.000000000000
 C      4.142585000000      -1.059985000000      -0.000000000000
 C      3.489316000000      -2.292958000000      -0.000000000000
 C      2.106320000000      -2.354940000000      -0.000000000000
 C      1.361009000000      -1.169574000000       0.000000000000
 N     -0.054005000000      -1.107908000000       0.000000000000
 N     -0.641000000000      -2.208974000000       0.000000000000
 C     -2.056014000000      -2.147308000000       0.000000000000
 C     -2.711158000000      -3.379454000000       0.000000000000
 C     -4.098732000000      -3.434018000000       0.000000000000
 C     -4.837590000000      -2.256897000000      -0.000000000000
 C     -4.184321000000      -1.023924000000      -0.000000000000
 C     -2.801325000000      -0.961942000000       0.000000000000
 H      1.417354000000       0.964094000000       0.000000000000
 H      3.907034000000       1.075542000000       0.000000000000
 H      5.224663000000      -1.021606000000      -0.000000000000
 H      4.067968000000      -3.208396000000      -0.000000000000
 H      1.587596000000      -3.302860000000      -0.000000000000
 H     -2.112359000000      -4.280976000000       0.000000000000
 H     -4.602039000000      -4.392425000000      -0.000000000000
 H     -5.919668000000      -2.295277000000      -0.000000000000
 H     -4.762974000000      -0.108487000000      -0.000000000000
 H     -2.282601000000      -0.014022000000       0.000000000000
 C      2.016152000000       0.062572000000       3.500000000000
 C      3.403727000000       0.117136000000       3.500000000000
 C      4.142585000000      -1.059985000000       3.500000000000
 C      3.489316000000      -2.292958000000       3.500000000000
 C      2.106320000000      -2.354940000000       3.500000000000
 C      1.361009000000      -1.169574000000       3.500000000000
 N     -0.054005000000      -1.107908000000       3.500000000000
 N     -0.641000000000      -2.208974000000       3.500000000000
 C     -2.056014000000      -2.147308000000       3.500000000000
 C     -2.711158000000      -3.379454000000       3.500000000000
 C     -4.098732000000      -3.434018000000       3.500000000000
 C     -4.837590000000      -2.256897000000       3.500000000000
 C     -4.184321000000      -1.023924000000       3.500000000000
 C     -2.801325000000      -0.961942000000       3.500000000000
 H      1.417354000000       0.964094000000       3.500000000000
 H      3.907034000000       1.075542000000       3.500000000000
 H      5.224663000000      -1.021606000000       3.500000000000
 H      4.067968000000      -3.208396000000       3.500000000000
 H      1.587596000000      -3.302860000000       3.500000000000
 H     -2.112359000000      -4.280976000000       3.500000000000
 H     -4.602039000000      -4.392425000000       3.500000000000
 H     -5.919668000000      -2.295277000000       3.500000000000
 H     -4.762974000000      -0.108487000000       3.500000000000
 H     -2.282601000000      -0.014022000000       3.500000000000
48
dimer | cofacial pi-stacked | d = 4.0 A
 C      2.016152000000       0.062572000000       0.000000000000
 C      3.403727000000       0.117136000000       0.000000000000
 C      4.142585000000      -1.059985000000      -0.000000000000
 C      3.489316000000      -2.292958000000      -0.000000000000
 C      2.106320000000      -2.354940000000      -0.000000000000
 C      1.361009000000      -1.169574000000       0.000000000000
 N     -0.054005000000      -1.107908000000       0.000000000000
 N     -0.641000000000      -2.208974000000       0.000000000000
 C     -2.056014000000      -2.147308000000       0.000000000000
 C     -2.711158000000      -3.379454000000       0.000000000000
 C     -4.098732000000      -3.434018000000       0.000000000000
 C     -4.837590000000      -2.256897000000      -0.000000000000
 C     -4.184321000000      -1.023924000000      -0.000000000000
 C     -2.801325000000      -0.961942000000       0.000000000000
 H      1.417354000000       0.964094000000       0.000000000000
 H      3.907034000000       1.075542000000       0.000000000000
 H      5.224663000000      -1.021606000000      -0.000000000000
 H      4.067968000000      -3.208396000000      -0.000000000000
 H      1.587596000000      -3.302860000000      -0.000000000000
 H     -2.112359000000      -4.280976000000       0.000000000000
 H     -4.602039000000      -4.392425000000      -0.000000000000
 H     -5.919668000000      -2.295277000000      -0.000000000000
 H     -4.762974000000      -0.108487000000      -0.000000000000
 H     -2.282601000000      -0.014022000000       0.000000000000
 C      2.016152000000       0.062572000000       4.000000000000
 C      3.403727000000       0.117136000000       4.000000000000
 C      4.142585000000      -1.059985000000       4.000000000000
 C      3.489316000000      -2.292958000000       4.000000000000
 C      2.106320000000      -2.354940000000       4.000000000000
 C      1.361009000000      -1.169574000000       4.000000000000
 N     -0.054005000000      -1.107908000000       4.000000000000
 N     -0.641000000000      -2.208974000000       4.000000000000
 C     -2.056014000000      -2.147308000000       4.000000000000
 C     -2.711158000000      -3.379454000000       4.000000000000
 C     -4.098732000000      -3.434018000000       4.000000000000
 C     -4.837590000000      -2.256897000000       4.000000000000
 C     -4.184321000000      -1.023924000000       4.000000000000
 C     -2.801325000000      -0.961942000000       4.000000000000
 H      1.417354000000       0.964094000000       4.000000000000
 H      3.907034000000       1.075542000000       4.000000000000
 H      5.224663000000      -1.021606000000       4.000000000000
 H      4.067968000000      -3.208396000000       4.000000000000
 H      1.587596000000      -3.302860000000       4.000000000000
 H     -2.112359000000      -4.280976000000       4.000000000000
 H     -4.602039000000      -4.392425000000       4.000000000000
 H     -5.919668000000      -2.295277000000       4.000000000000
 H     -4.762974000000      -0.108487000000       4.000000000000
 H     -2.282601000000      -0.014022000000       4.000000000000
48
dimer | cofacial pi-stacked | d = 4.5 A
 C      2.016152000000       0.062572000000       0.000000000000
 C      3.403727000000       0.117136000000       0.000000000000
 C      4.142585000000      -1.059985000000      -0.000000000000
 C      3.489316000000      -2.292958000000      -0.000000000000
 C      2.106320000000      -2.354940000000      -0.000000000000
 C      1.361009000000      -1.169574000000       0.000000000000
 N     -0.054005000000      -1.107908000000       0.000000000000
 N     -0.641000000000      -2.208974000000       0.000000000000
 C     -2.056014000000      -2.147308000000       0.000000000000
 C     -2.711158000000      -3.379454000000       0.000000000000
 C     -4.098732000000      -3.434018000000       0.000000000000
 C     -4.837590000000      -2.256897000000      -0.000000000000
 C     -4.184321000000      -1.023924000000      -0.000000000000
 C     -2.801325000000      -0.961942000000       0.000000000000
 H      1.417354000000       0.964094000000       0.000000000000
 H      3.907034000000       1.075542000000       0.000000000000
 H      5.224663000000      -1.021606000000      -0.000000000000
 H      4.067968000000      -3.208396000000      -0.000000000000
 H      1.587596000000      -3.302860000000      -0.000000000000
 H     -2.112359000000      -4.280976000000       0.000000000000
 H     -4.602039000000      -4.392425000000      -0.000000000000
 H     -5.919668000000      -2.295277000000      -0.000000000000
 H     -4.762974000000      -0.108487000000      -0.000000000000
 H     -2.282601000000      -0.014022000000       0.000000000000
 C      2.016152000000       0.062572000000       4.500000000000
 C      3.403727000000       0.117136000000       4.500000000000
 C      4.142585000000      -1.059985000000       4.500000000000
 C      3.489316000000      -2.292958000000       4.500000000000
 C      2.106320000000      -2.354940000000       4.500000000000
 C      1.361009000000      -1.169574000000       4.500000000000
 N     -0.054005000000      -1.107908000000       4.500000000000
 N     -0.641000000000      -2.208974000000       4.500000000000
 C     -2.056014000000      -2.147308000000       4.500000000000
 C     -2.711158000000      -3.379454000000       4.500000000000
 C     -4.098732000000      -3.434018000000       4.500000000000
 C     -4.837590000000      -2.256897000000       4.500000000000
 C     -4.184321000000      -1.023924000000       4.500000000000
 C     -2.801325000000      -0.961942000000       4.500000000000
 H      1.417354000000       0.964094000000       4.500000000000
 H      3.907034000000       1.075542000000       4.500000000000
 H      5.224663000000      -1.021606000000       4.500000000000
 H      4.067968000000      -3.208396000000       4.500000000000
 H      1.587596000000      -3.302860000000       4.500000000000
 H     -2.112359000000      -4.280976000000       4.500000000000
 H     -4.602039000000      -4.392425000000       4.500000000000
 H     -5.919668000000      -2.295277000000       4.500000000000
 H     -4.762974000000      -0.108487000000       4.500000000000
 H     -2.282601000000      -0.014022000000       4.500000000000
48
dimer | cofacial pi-stacked | d = 5.0 A
 C      2.016152000000       0.062572000000       0.000000000000
 C      3.403727000000       0.117136000000       0.000000000000
 C      4.142585000000      -1.059985000000      -0.000000000000
 C      3.489316000000      -2.292958000000      -0.000000000000
 C      2.106320000000      -2.354940000000      -0.000000000000
 C      1.361009000000      -1.169574000000       0.000000000000
 N     -0.054005000000      -1.107908000000       0.000000000000
 N     -0.641000000000      -2.208974000000       0.000000000000
 C     -2.056014000000      -2.147308000000       0.000000000000
 C     -2.711158000000      -3.379454000000       0.000000000000
 C     -4.098732000000      -3.434018000000       0.000000000000
 C     -4.837590000000      -2.256897000000      -0.000000000000
 C     -4.184321000000      -1.023924000000      -0.000000000000
 C     -2.801325000000      -0.961942000000       0.000000000000
 H      1.417354000000       0.964094000000       0.000000000000
 H      3.907034000000       1.075542000000       0.000000000000
 H      5.224663000000      -1.021606000000      -0.000000000000
 H      4.067968000000      -3.208396000000      -0.000000000000
 H      1.587596000000      -3.302860000000      -0.000000000000
 H     -2.112359000000      -4.280976000000       0.000000000000
 H     -4.602039000000      -4.392425000000      -0.000000000000
 H     -5.919668000000      -2.295277000000      -0.000000000000
 H     -4.762974000000      -0.108487000000      -0.000000000000
 H     -2.282601000000      -0.014022000000       0.000000000000
 C      2.016152000000       0.062572000000       5.000000000000
 C      3.403727000000       0.117136000000       5.000000000000
 C      4.142585000000      -1.059985000000       5.000000000000
 C      3.489316000000      -2.292958000000       5.000000000000
 C      2.106320000000      -2.354940000000       5.000000000000
 C      1.361009000000      -1.169574000000       5.000000000000
 N     -0.054005000000      -1.107908000000       5.000000000000
 N     -0.641000000000      -2.208974000000       5.000000000000
 C     -2.056014000000      -2.147308000000       5.000000000000
 C     -2.711158000000      -3.379454000000       5.000000000000
 C     -4.098732000000      -3.434018000000       5.000000000000
 C     -4.837590000000      -2.256897000000       5.000000000000
 C     -4.184321000000      -1.023924000000       5.000000000000
 C     -2.801325000000      -0.961942000000       5.000000000000
 H      1.417354000000       0.964094000000       5.000000000000
 H      3.907034000000       1.075542000000       5.000000000000
 H      5.224663000000      -1.021606000000       5.000000000000
 H      4.067968000000      -3.208396000000       5.000000000000
 H      1.587596000000      -3.302860000000       5.000000000000
 H     -2.112359000000      -4.280976000000       5.000000000000
 H     -4.602039000000      -4.392425000000       5.000000000000
 H     -5.919668000000      -2.295277000000       5.000000000000
 H     -4.762974000000      -0.108487000000       5.000000000000
 H     -2.282601000000      -0.014022000000       5.000000000000
48
dimer | cofacial pi-stacked | d = 5.5 A
 C      2.016152000000       0.062572000000       0.000000000000
 C      3.403727000000       0.117136000000       0.000000000000
 C      4.142585000000      -1.059985000000      -0.000000000000
 C      3.489316000000      -2.292958000000      -0.000000000000
 C      2.106320000000      -2.354940000000      -0.000000000000
 C      1.361009000000      -1.169574000000       0.000000000000
 N     -0.054005000000      -1.107908000000       0.000000000000
 N     -0.641000000000      -2.208974000000       0.000000000000
 C     -2.056014000000      -2.147308000000       0.000000000000
 C     -2.711158000000      -3.379454000000       0.000000000000
 C     -4.098732000000      -3.434018000000       0.000000000000
 C     -4.837590000000      -2.256897000000      -0.000000000000
 C     -4.184321000000      -1.023924000000      -0.000000000000
 C     -2.801325000000      -0.961942000000       0.000000000000
 H      1.417354000000       0.964094000000       0.000000000000
 H      3.907034000000       1.075542000000       0.000000000000
 H      5.224663000000      -1.021606000000      -0.000000000000
 H      4.067968000000      -3.208396000000      -0.000000000000
 H      1.587596000000      -3.302860000000      -0.000000000000
 H     -2.112359000000      -4.280976000000       0.000000000000
 H     -4.602039000000      -4.392425000000      -0.000000000000
 H     -5.919668000000      -2.295277000000      -0.000000000000
 H     -4.762974000000      -0.108487000000      -0.000000000000
 H     -2.282601000000      -0.014022000000       0.000000000000
 C      2.016152000000       0.062572000000       5.500000000000
 C      3.403727000000       0.117136000000       5.500000000000
 C      4.142585000000      -1.059985000000       5.500000000000
 C      3.489316000000      -2.292958000000       5.500000000000
 C      2.106320000000      -2.354940000000       5.500000000000
 C      1.361009000000      -1.169574000000       5.500000000000
 N     -0.054005000000      -1.107908000000       5.500000000000
 N     -0.641000000000      -2.208974000000       5.500000000000
 C     -2.056014000000      -2.147308000000       5.500000000000
 C     -2.711158000000      -3.379454000000       5.500000000000
 C     -4.098732000000      -3.434018000000       5.500000000000
 C     -4.837590000000      -2.256897000000       5.500000000000
 C     -4.184321000000      -1.023924000000       5.500000000000
 C     -2.801325000000      -0.961942000000       5.500000000000
 H      1.417354000000       0.964094000000       5.500000000000
 H      3.907034000000       1.075542000000       5.500000000000
 H      5.224663000000      -1.021606000000       5.500000000000
 H      4.067968000000      -3.208396000000       5.500000000000
 H      1.587596000000      -3.302860000000       5.500000000000
 H     -2.112359000000      -4.280976000000       5.500000000000
 H     -4.602039000000      -4.392425000000       5.500000000000
 H     -5.919668000000      -2.295277000000       5.500000000000
 H     -4.762974000000      -0.108487000000       5.500000000000
 H     -2.282601000000      -0.014022000000       5.500000000000
48
dimer | cofacial pi-stacked | d = 6.0 A
 C      2.016152000000       0.062572000000       0.000000000000
 C      3.403727000000       0.117136000000       0.000000000000
 C      4.142585000000      -1.059985000000      -0.000000000000
 C      3.489316000000      -2.292958000000      -0.000000000000
 C      2.106320000000      -2.354940000000      -0.000000000000
 C      1.361009000000      -1.169574000000       0.000000000000
 N     -0.054005000000      -1.107908000000       0.000000000000
 N     -0.641000000000      -2.208974000000       0.000000000000
 C     -2.056014000000      -2.147308000000       0.000000000000
 C     -2.711158000000      -3.379454000000       0.000000000000
 C     -4.098732000000      -3.434018000000       0.000000000000
 C     -4.837590000000      -2.256897000000      -0.000000000000
 C     -4.184321000000      -1.023924000000      -0.000000000000
 C     -2.801325000000      -0.961942000000       0.000000000000
 H      1.417354000000       0.964094000000       0.000000000000
 H      3.907034000000       1.075542000000       0.000000000000
 H      5.224663000000      -1.021606000000      -0.000000000000
 H      4.067968000000      -3.208396000000      -0.000000000000
 H      1.587596000000      -3.302860000000      -0.000000000000
 H     -2.112359000000      -4.280976000000       0.000000000000
 H     -4.602039000000      -4.392425000000      -0.000000000000
 H     -5.919668000000      -2.295277000000      -0.000000000000
 H     -4.762974000000      -0.108487000000      -0.000000000000
 H     -2.282601000000      -0.014022000000       0.000000000000
 C      2.016152000000       0.062572000000       6.000000000000
 C      3.403727000000       0.117136000000       6.000000000000
 C      4.142585000000      -1.059985000000       6.000000000000
 C      3.489316000000      -2.292958000000       6.000000000000
 C      2.106320000000      -2.354940000000       6.000000000000
 C      1.361009000000      -1.169574000000       6.000000000000
 N     -0.054005000000      -1.107908000000       6.000000000000
 N     -0.641000000000      -2.208974000000       6.000000000000
 C     -2.056014000000      -2.147308000000       6.000000000000
 C     -2.711158000000      -3.379454000000       6.000000000000
 C     -4.098732000000      -3.434018000000       6.000000000000
 C     -4.837590000000      -2.256897000000       6.000000000000
 C     -4.184321000000      -1.023924000000       6.000000000000
 C     -2.801325000000      -0.961942000000       6.000000000000
 H      1.417354000000       0.964094000000       6.000000000000
 H      3.907034000000       1.075542000000       6.000000000000
 H      5.224663000000      -1.021606000000       6.000000000000
 H      4.067968000000      -3.208396000000       6.000000000000
 H      1.587596000000      -3.302860000000       6.000000000000
 H     -2.112359000000      -4.280976000000       6.000000000000
 H     -4.602039000000      -4.392425000000       6.000000000000
 H     -5.919668000000      -2.295277000000       6.000000000000
 H     -4.762974000000      -0.108487000000       6.000000000000
 H     -2.282601000000      -0.014022000000       6.000000000000
48
dimer | cofacial pi-stacked | d = 6.5 A
 C      2.016152000000       0.062572000000       0.000000000000
 C      3.403727000000       0.117136000000       0.000000000000
 C      4.142585000000      -1.059985000000      -0.000000000000
 C      3.489316000000      -2.292958000000      -0.000000000000
 C      2.106320000000      -2.354940000000      -0.000000000000
 C      1.361009000000      -1.169574000000       0.000000000000
 N     -0.054005000000      -1.107908000000       0.000000000000
 N     -0.641000000000      -2.208974000000       0.000000000000
 C     -2.056014000000      -2.147308000000       0.000000000000
 C     -2.711158000000      -3.379454000000       0.000000000000
 C     -4.098732000000      -3.434018000000       0.000000000000
 C     -4.837590000000      -2.256897000000      -0.000000000000
 C     -4.184321000000      -1.023924000000      -0.000000000000
 C     -2.801325000000      -0.961942000000       0.000000000000
 H      1.417354000000       0.964094000000       0.000000000000
 H      3.907034000000       1.075542000000       0.000000000000
 H      5.224663000000      -1.021606000000      -0.000000000000
 H      4.067968000000      -3.208396000000      -0.000000000000
 H      1.587596000000      -3.302860000000      -0.000000000000
 H     -2.112359000000      -4.280976000000       0.000000000000
 H     -4.602039000000      -4.392425000000      -0.000000000000
 H     -5.919668000000      -2.295277000000      -0.000000000000
 H     -4.762974000000      -0.108487000000      -0.000000000000
 H     -2.282601000000      -0.014022000000       0.000000000000
 C      2.016152000000       0.062572000000       6.500000000000
 C      3.403727000000       0.117136000000       6.500000000000
 C      4.142585000000      -1.059985000000       6.500000000000
 C      3.489316000000      -2.292958000000       6.500000000000
 C      2.106320000000      -2.354940000000       6.500000000000
 C      1.361009000000      -1.169574000000       6.500000000000
 N     -0.054005000000      -1.107908000000       6.500000000000
 N     -0.641000000000      -2.208974000000       6.500000000000
 C     -2.056014000000      -2.147308000000       6.500000000000
 C     -2.711158000000      -3.379454000000       6.500000000000
 C     -4.098732000000      -3.434018000000       6.500000000000
 C     -4.837590000000      -2.256897000000       6.500000000000
 C     -4.184321000000      -1.023924000000       6.500000000000
 C     -2.801325000000      -0.961942000000       6.500000000000
 H      1.417354000000       0.964094000000       6.500000000000
 H      3.907034000000       1.075542000000       6.500000000000
 H      5.224663000000      -1.021606000000       6.500000000000
 H      4.067968000000      -3.208396000000       6.500000000000
 H      1.587596000000      -3.302860000000       6.500000000000
 H     -2.112359000000      -4.280976000000       6.500000000000
 H     -4.602039000000      -4.392425000000       6.500000000000
 H     -5.919668000000      -2.295277000000       6.500000000000
 H     -4.762974000000      -0.108487000000       6.500000000000
 H     -2.282601000000      -0.014022000000       6.500000000000
48
dimer | cofacial pi-stacked | d = 7.0 A
 C      2.016152000000       0.062572000000       0.000000000000
 C      3.403727000000       0.117136000000       0.000000000000
 C      4.142585000000      -1.059985000000      -0.000000000000
 C      3.489316000000      -2.292958000000      -0.000000000000
 C      2.106320000000      -2.354940000000      -0.000000000000
 C      1.361009000000      -1.169574000000       0.000000000000
 N     -0.054005000000      -1.107908000000       0.000000000000
 N     -0.641000000000      -2.208974000000       0.000000000000
 C     -2.056014000000      -2.147308000000       0.000000000000
 C     -2.711158000000      -3.379454000000       0.000000000000
 C     -4.098732000000      -3.434018000000       0.000000000000
 C     -4.837590000000      -2.256897000000      -0.000000000000
 C     -4.184321000000      -1.023924000000      -0.000000000000
 C     -2.801325000000      -0.961942000000       0.000000000000
 H      1.417354000000       0.964094000000       0.000000000000
 H      3.907034000000       1.075542000000       0.000000000000
 H      5.224663000000      -1.021606000000      -0.000000000000
 H      4.067968000000      -3.208396000000      -0.000000000000
 H      1.587596000000      -3.302860000000      -0.000000000000
 H     -2.112359000000      -4.280976000000       0.000000000000
 H     -4.602039000000      -4.392425000000      -0.000000000000
 H     -5.919668000000      -2.295277000000      -0.000000000000
 H     -4.762974000000      -0.108487000000      -0.000000000000
 H     -2.282601000000      -0.014022000000       0.000000000000
 C      2.016152000000       0.062572000000       7.000000000000
 C      3.403727000000       0.117136000000       7.000000000000
 C      4.142585000000      -1.059985000000       7.000000000000
 C      3.489316000000      -2.292958000000       7.000000000000
 C      2.106320000000      -2.354940000000       7.000000000000
 C      1.361009000000      -1.169574000000       7.000000000000
 N     -0.054005000000      -1.107908000000       7.000000000000
 N     -0.641000000000      -2.208974000000       7.000000000000
 C     -2.056014000000      -2.147308000000       7.000000000000
 C     -2.711158000000      -3.379454000000       7.000000000000
 C     -4.098732000000      -3.434018000000       7.000000000000
 C     -4.837590000000      -2.256897000000       7.000000000000
 C     -4.184321000000      -1.023924000000       7.000000000000
 C     -2.801325000000      -0.961942000000       7.000000000000
 H      1.417354000000       0.964094000000       7.000000000000
 H      3.907034000000       1.075542000000       7.000000000000
 H      5.224663000000      -1.021606000000       7.000000000000
 H      4.067968000000      -3.208396000000       7.000000000000
 H      1.587596000000      -3.302860000000       7.000000000000
 H     -2.112359000000      -4.280976000000       7.000000000000
 H     -4.602039000000      -4.392425000000       7.000000000000
 H     -5.919668000000      -2.295277000000       7.000000000000
 H     -4.762974000000      -0.108487000000       7.000000000000
 H     -2.282601000000      -0.014022000000       7.000000000000
48
dimer | cofacial pi-stacked | d = 7.5 A
 C      2.016152000000       0.062572000000       0.000000000000
 C      3.403727000000       0.117136000000       0.000000000000
 C      4.142585000000      -1.059985000000      -0.000000000000
 C      3.489316000000      -2.292958000000      -0.000000000000
 C      2.106320000000      -2.354940000000      -0.000000000000
 C      1.361009000000      -1.169574000000       0.000000000000
 N     -0.054005000000      -1.107908000000       0.000000000000
 N     -0.641000000000      -2.208974000000       0.000000000000
 C     -2.056014000000      -2.147308000000       0.000000000000
 C     -2.711158000000      -3.379454000000       0.000000000000
 C     -4.098732000000      -3.434018000000       0.000000000000
 C     -4.837590000000      -2.256897000000      -0.000000000000
 C     -4.184321000000      -1.023924000000      -0.000000000000
 C     -2.801325000000      -0.961942000000       0.000000000000
 H      1.417354000000       0.964094000000       0.000000000000
 H      3.907034000000       1.075542000000       0.000000000000
 H      5.224663000000      -1.021606000000      -0.000000000000
 H      4.067968000000      -3.208396000000      -0.000000000000
 H      1.587596000000      -3.302860000000      -0.000000000000
 H     -2.112359000000      -4.280976000000       0.000000000000
 H     -4.602039000000      -4.392425000000      -0.000000000000
 H     -5.919668000000      -2.295277000000      -0.000000000000
 H     -4.762974000000      -0.108487000000      -0.000000000000
 H     -2.282601000000      -0.014022000000       0.000000000000
 C      2.016152000000       0.062572000000       7.500000000000
 C      3.403727000000       0.117136000000       7.500000000000
 C      4.142585000000      -1.059985000000       7.500000000000
 C      3.489316000000      -2.292958000000       7.500000000000
 C      2.106320000000      -2.354940000000       7.500000000000
 C      1.361009000000      -1.169574000000       7.500000000000
 N     -0.054005000000      -1.107908000000       7.500000000000
 N     -0.641000000000      -2.208974000000       7.500000000000
 C     -2.056014000000      -2.147308000000       7.500000000000
 C     -2.711158000000      -3.379454000000       7.500000000000
 C     -4.098732000000      -3.434018000000       7.500000000000
 C     -4.837590000000      -2.256897000000       7.500000000000
 C     -4.184321000000      -1.023924000000       7.500000000000
 C     -2.801325000000      -0.961942000000       7.500000000000
 H      1.417354000000       0.964094000000       7.500000000000
 H      3.907034000000       1.075542000000       7.500000000000
 H      5.224663000000      -1.021606000000       7.500000000000
 H      4.067968000000      -3.208396000000       7.500000000000
 H      1.587596000000      -3.302860000000       7.500000000000
 H     -2.112359000000      -4.280976000000       7.500000000000
 H     -4.602039000000      -4.392425000000       7.500000000000
 H     -5.919668000000      -2.295277000000       7.500000000000
 H     -4.762974000000      -0.108487000000       7.500000000000
 H     -2.282601000000      -0.014022000000       7.500000000000
48
dimer | cofacial pi-stacked | d = 8.0 A
 C      2.016152000000       0.062572000000       0.000000000000
 C      3.403727000000       0.117136000000       0.000000000000
 C      4.142585000000      -1.059985000000      -0.000000000000
 C      3.489316000000      -2.292958000000      -0.000000000000
 C      2.106320000000      -2.354940000000      -0.000000000000
 C      1.361009000000      -1.169574000000       0.000000000000
 N     -0.054005000000      -1.107908000000       0.000000000000
 N     -0.641000000000      -2.208974000000       0.000000000000
 C     -2.056014000000      -2.147308000000       0.000000000000
 C     -2.711158000000      -3.379454000000       0.000000000000
 C     -4.098732000000      -3.434018000000       0.000000000000
 C     -4.837590000000      -2.256897000000      -0.000000000000
 C     -4.184321000000      -1.023924000000      -0.000000000000
 C     -2.801325000000      -0.961942000000       0.000000000000
 H      1.417354000000       0.964094000000       0.000000000000
 H      3.907034000000       1.075542000000       0.000000000000
 H      5.224663000000      -1.021606000000      -0.000000000000
 H      4.067968000000      -3.208396000000      -0.000000000000
 H      1.587596000000      -3.302860000000      -0.000000000000
 H     -2.112359000000      -4.280976000000       0.000000000000
 H     -4.602039000000      -4.392425000000      -0.000000000000
 H     -5.919668000000      -2.295277000000      -0.000000000000
 H     -4.762974000000      -0.108487000000      -0.000000000000
 H     -2.282601000000      -0.014022000000       0.000000000000
 C      2.016152000000       0.062572000000       8.000000000000
 C      3.403727000000       0.117136000000       8.000000000000
 C      4.142585000000      -1.059985000000       8.000000000000
 C      3.489316000000      -2.292958000000       8.000000000000
 C      2.106320000000      -2.354940000000       8.000000000000
 C      1.361009000000      -1.169574000000       8.000000000000
 N     -0.054005000000      -1.107908000000       8.000000000000
 N     -0.641000000000      -2.208974000000       8.000000000000
 C     -2.056014000000      -2.147308000000       8.000000000000
 C     -2.711158000000      -3.379454000000       8.000000000000
 C     -4.098732000000      -3.434018000000       8.000000000000
 C     -4.837590000000      -2.256897000000       8.000000000000
 C     -4.184321000000      -1.023924000000       8.000000000000
 C     -2.801325000000      -0.961942000000       8.000000000000
 H      1.417354000000       0.964094000000       8.000000000000
 H      3.907034000000       1.075542000000       8.000000000000
 H      5.224663000000      -1.021606000000       8.000000000000
 H      4.067968000000      -3.208396000000       8.000000000000
 H      1.587596000000      -3.302860000000       8.000000000000
 H     -2.112359000000      -4.280976000000       8.000000000000
 H     -4.602039000000      -4.392425000000       8.000000000000
 H     -5.919668000000      -2.295277000000       8.000000000000
 H     -4.762974000000      -0.108487000000       8.000000000000
 H     -2.282601000000      -0.014022000000       8.000000000000
48
dimer | cofacial pi-stacked | d = 8.5 A
 C      2.016152000000       0.062572000000       0.000000000000
 C      3.403727000000       0.117136000000       0.000000000000
 C      4.142585000000      -1.059985000000      -0.000000000000
 C      3.489316000000      -2.292958000000      -0.000000000000
 C      2.106320000000      -2.354940000000      -0.000000000000
 C      1.361009000000      -1.169574000000       0.000000000000
 N     -0.054005000000      -1.107908000000       0.000000000000
 N     -0.641000000000      -2.208974000000       0.000000000000
 C     -2.056014000000      -2.147308000000       0.000000000000
 C     -2.711158000000      -3.379454000000       0.000000000000
 C     -4.098732000000      -3.434018000000       0.000000000000
 C     -4.837590000000      -2.256897000000      -0.000000000000
 C     -4.184321000000      -1.023924000000      -0.000000000000
 C     -2.801325000000      -0.961942000000       0.000000000000
 H      1.417354000000       0.964094000000       0.000000000000
 H      3.907034000000       1.075542000000       0.000000000000
 H      5.224663000000      -1.021606000000      -0.000000000000
 H      4.067968000000      -3.208396000000      -0.000000000000
 H      1.587596000000      -3.302860000000      -0.000000000000
 H     -2.112359000000      -4.280976000000       0.000000000000
 H     -4.602039000000      -4.392425000000      -0.000000000000
 H     -5.919668000000      -2.295277000000      -0.000000000000
 H     -4.762974000000      -0.108487000000      -0.000000000000
 H     -2.282601000000      -0.014022000000       0.000000000000
 C      2.016152000000       0.062572000000       8.500000000000
 C      3.403727000000       0.117136000000       8.500000000000
 C      4.142585000000      -1.059985000000       8.500000000000
 C      3.489316000000      -2.292958000000       8.500000000000
 C      2.106320000000      -2.354940000000       8.500000000000
 C      1.361009000000      -1.169574000000       8.500000000000
 N     -0.054005000000      -1.107908000000       8.500000000000
 N     -0.641000000000      -2.208974000000       8.500000000000
 C     -2.056014000000      -2.147308000000       8.500000000000
 C     -2.711158000000      -3.379454000000       8.500000000000
 C     -4.098732000000      -3.434018000000       8.500000000000
 C     -4.837590000000      -2.256897000000       8.500000000000
 C     -4.184321000000      -1.023924000000       8.500000000000
 C     -2.801325000000      -0.961942000000       8.500000000000
 H      1.417354000000       0.964094000000       8.500000000000
 H      3.907034000000       1.075542000000       8.500000000000
 H      5.224663000000      -1.021606000000       8.500000000000
 H      4.067968000000      -3.208396000000       8.500000000000
 H      1.587596000000      -3.302860000000       8.500000000000
 H     -2.112359000000      -4.280976000000       8.500000000000
 H     -4.602039000000      -4.392425000000       8.500000000000
 H     -5.919668000000      -2.295277000000       8.500000000000
 H     -4.762974000000      -0.108487000000       8.500000000000
 H     -2.282601000000      -0.014022000000       8.500000000000
48
dimer | cofacial pi-stacked | d = 9.0 A
 C      2.016152000000       0.062572000000       0.000000000000
 C      3.403727000000       0.117136000000       0.000000000000
 C      4.142585000000      -1.059985000000      -0.000000000000
 C      3.489316000000      -2.292958000000      -0.000000000000
 C      2.106320000000      -2.354940000000      -0.000000000000
 C      1.361009000000      -1.169574000000       0.000000000000
 N     -0.054005000000      -1.107908000000       0.000000000000
 N     -0.641000000000      -2.208974000000       0.000000000000
 C     -2.056014000000      -2.147308000000       0.000000000000
 C     -2.711158000000      -3.379454000000       0.000000000000
 C     -4.098732000000      -3.434018000000       0.000000000000
 C     -4.837590000000      -2.256897000000      -0.000000000000
 C     -4.184321000000      -1.023924000000      -0.000000000000
 C     -2.801325000000      -0.961942000000       0.000000000000
 H      1.417354000000       0.964094000000       0.000000000000
 H      3.907034000000       1.075542000000       0.000000000000
 H      5.224663000000      -1.021606000000      -0.000000000000
 H      4.067968000000      -3.208396000000      -0.000000000000
 H      1.587596000000      -3.302860000000      -0.000000000000
 H     -2.112359000000      -4.280976000000       0.000000000000
 H     -4.602039000000      -4.392425000000      -0.000000000000
 H     -5.919668000000      -2.295277000000      -0.000000000000
 H     -4.762974000000      -0.108487000000      -0.000000000000
 H     -2.282601000000      -0.014022000000       0.000000000000
 C      2.016152000000       0.062572000000       9.000000000000
 C      3.403727000000       0.117136000000       9.000000000000
 C      4.142585000000      -1.059985000000       9.000000000000
 C      3.489316000000      -2.292958000000       9.000000000000
 C      2.106320000000      -2.354940000000       9.000000000000
 C      1.361009000000      -1.169574000000       9.000000000000
 N     -0.054005000000      -1.107908000000       9.000000000000
 N     -0.641000000000      -2.208974000000       9.000000000000
 C     -2.056014000000      -2.147308000000       9.000000000000
 C     -2.711158000000      -3.379454000000       9.000000000000
 C     -4.098732000000      -3.434018000000       9.000000000000
 C     -4.837590000000      -2.256897000000       9.000000000000
 C     -4.184321000000      -1.023924000000       9.000000000000
 C     -2.801325000000      -0.961942000000       9.000000000000
 H      1.417354000000       0.964094000000       9.000000000000
 H      3.907034000000       1.075542000000       9.000000000000
 H      5.224663000000      -1.021606000000       9.000000000000
 H      4.067968000000      -3.208396000000       9.000000000000
 H      1.587596000000      -3.302860000000       9.000000000000
 H     -2.112359000000      -4.280976000000       9.000000000000
 H     -4.602039000000      -4.392425000000       9.000000000000
 H     -5.919668000000      -2.295277000000       9.000000000000
 H     -4.762974000000      -0.108487000000       9.000000000000
 H     -2.282601000000      -0.014022000000       9.000000000000
48
dimer | cofacial pi-stacked | d = 9.5 A
 C      2.016152000000       0.062572000000       0.000000000000
 C      3.403727000000       0.117136000000       0.000000000000
 C      4.142585000000      -1.059985000000      -0.000000000000
 C      3.489316000000      -2.292958000000      -0.000000000000
 C      2.106320000000      -2.354940000000      -0.000000000000
 C      1.361009000000      -1.169574000000       0.000000000000
 N     -0.054005000000      -1.107908000000       0.000000000000
 N     -0.641000000000      -2.208974000000       0.000000000000
 C     -2.056014000000      -2.147308000000       0.000000000000
 C     -2.711158000000      -3.379454000000       0.000000000000
 C     -4.098732000000      -3.434018000000       0.000000000000
 C     -4.837590000000      -2.256897000000      -0.000000000000
 C     -4.184321000000      -1.023924000000      -0.000000000000
 C     -2.801325000000      -0.961942000000       0.000000000000
 H      1.417354000000       0.964094000000       0.000000000000
 H      3.907034000000       1.075542000000       0.000000000000
 H      5.224663000000      -1.021606000000      -0.000000000000
 H      4.067968000000      -3.208396000000      -0.000000000000
 H      1.587596000000      -3.302860000000      -0.000000000000
 H     -2.112359000000      -4.280976000000       0.000000000000
 H     -4.602039000000      -4.392425000000      -0.000000000000
 H     -5.919668000000      -2.295277000000      -0.000000000000
 H     -4.762974000000      -0.108487000000      -0.000000000000
 H     -2.282601000000      -0.014022000000       0.000000000000
 C      2.016152000000       0.062572000000       9.500000000000
 C      3.403727000000       0.117136000000       9.500000000000
 C      4.142585000000      -1.059985000000       9.500000000000
 C      3.489316000000      -2.292958000000       9.500000000000
 C      2.106320000000      -2.354940000000       9.500000000000
 C      1.361009000000      -1.169574000000       9.500000000000
 N     -0.054005000000      -1.107908000000       9.500000000000
 N     -0.641000000000      -2.208974000000       9.500000000000
 C     -2.056014000000      -2.147308000000       9.500000000000
 C     -2.711158000000      -3.379454000000       9.500000000000
 C     -4.098732000000      -3.434018000000       9.500000000000
 C     -4.837590000000      -2.256897000000       9.500000000000
 C     -4.184321000000      -1.023924000000       9.500000000000
 C     -2.801325000000      -0.961942000000       9.500000000000
 H      1.417354000000       0.964094000000       9.500000000000
 H      3.907034000000       1.075542000000       9.500000000000
 H      5.224663000000      -1.021606000000       9.500000000000
 H      4.067968000000      -3.208396000000       9.500000000000
 H      1.587596000000      -3.302860000000       9.500000000000
 H     -2.112359000000      -4.280976000000       9.500000000000
 H     -4.602039000000      -4.392425000000       9.500000000000
 H     -5.919668000000      -2.295277000000       9.500000000000
 H     -4.762974000000      -0.108487000000       9.500000000000
 H     -2.282601000000      -0.014022000000       9.500000000000
48
dimer | cofacial pi-stacked | d = 10.0 A
 C      2.016152000000       0.062572000000       0.000000000000
 C      3.403727000000       0.117136000000       0.000000000000
 C      4.142585000000      -1.059985000000      -0.000000000000
 C      3.489316000000      -2.292958000000      -0.000000000000
 C      2.106320000000      -2.354940000000      -0.000000000000
 C      1.361009000000      -1.169574000000       0.000000000000
 N     -0.054005000000      -1.107908000000       0.000000000000
 N     -0.641000000000      -2.208974000000       0.000000000000
 C     -2.056014000000      -2.147308000000       0.000000000000
 C     -2.711158000000      -3.379454000000       0.000000000000
 C     -4.098732000000      -3.434018000000       0.000000000000
 C     -4.837590000000      -2.256897000000      -0.000000000000
 C     -4.184321000000      -1.023924000000      -0.000000000000
 C     -2.801325000000      -0.961942000000       0.000000000000
 H      1.417354000000       0.964094000000       0.000000000000
 H      3.907034000000       1.075542000000       0.000000000000
 H      5.224663000000      -1.021606000000      -0.000000000000
 H      4.067968000000      -3.208396000000      -0.000000000000
 H      1.587596000000      -3.302860000000      -0.000000000000
 H     -2.112359000000      -4.280976000000       0.000000000000
 H     -4.602039000000      -4.392425000000      -0.000000000000
 H     -5.919668000000      -2.295277000000      -0.000000000000
 H     -4.762974000000      -0.108487000000      -0.000000000000
 H     -2.282601000000      -0.014022000000       0.000000000000
 C      2.016152000000       0.062572000000      10.000000000000
 C      3.403727000000       0.117136000000      10.000000000000
 C      4.142585000000      -1.059985000000      10.000000000000
 C      3.489316000000      -2.292958000000      10.000000000000
 C      2.106320000000      -2.354940000000      10.000000000000
 C      1.361009000000      -1.169574000000      10.000000000000
 N     -0.054005000000      -1.107908000000      10.000000000000
 N     -0.641000000000      -2.208974000000      10.000000000000
 C     -2.056014000000      -2.147308000000      10.000000000000
 C     -2.711158000000      -3.379454000000      10.000000000000
 C     -4.098732000000      -3.434018000000      10.000000000000
 C     -4.837590000000      -2.256897000000      10.000000000000
 C     -4.184321000000      -1.023924000000      10.000000000000
 C     -2.801325000000      -0.961942000000      10.000000000000
 H      1.417354000000       0.964094000000      10.000000000000
 H      3.907034000000       1.075542000000      10.000000000000
 H      5.224663000000      -1.021606000000      10.000000000000
 H      4.067968000000      -3.208396000000      10.000000000000
 H      1.587596000000      -3.302860000000      10.000000000000
 H     -2.112359000000      -4.280976000000      10.000000000000
 H     -4.602039000000      -4.392425000000      10.000000000000
 H     -5.919668000000      -2.295277000000      10.000000000000
 H     -4.762974000000      -0.108487000000      10.000000000000
 H     -2.282601000000      -0.014022000000      10.000000000000
48
dimer | slip-stacked | d = 0.0 A
 C      2.016152000000       0.062572000000       0.000000000000
 C      3.403727000000       0.117136000000       0.000000000000
 C      4.142585000000      -1.059985000000      -0.000000000000
 C      3.489316000000      -2.292958000000      -0.000000000000
 C      2.106320000000      -2.354940000000      -0.000000000000
 C      1.361009000000      -1.169574000000       0.000000000000
 N     -0.054005000000      -1.107908000000       0.000000000000
 N     -0.641000000000      -2.208974000000       0.000000000000
 C     -2.056014000000      -2.147308000000       0.000000000000
 C     -2.711158000000      -3.379454000000       0.000000000000
 C     -4.098732000000      -3.434018000000       0.000000000000
 C     -4.837590000000      -2.256897000000      -0.000000000000
 C     -4.184321000000      -1.023924000000      -0.000000000000
 C     -2.801325000000      -0.961942000000       0.000000000000
 H      1.417354000000       0.964094000000       0.000000000000
 H      3.907034000000       1.075542000000       0.000000000000
 H      5.224663000000      -1.021606000000      -0.000000000000
 H      4.067968000000      -3.208396000000      -0.000000000000
 H      1.587596000000      -3.302860000000      -0.000000000000
 H     -2.112359000000      -4.280976000000       0.000000000000
 H     -4.602039000000      -4.392425000000      -0.000000000000
 H     -5.919668000000      -2.295277000000      -0.000000000000
 H     -4.762974000000      -0.108487000000      -0.000000000000
 H     -2.282601000000      -0.014022000000       0.000000000000
 C      2.016152000000       0.062572000000       3.500000000000
 C      3.403727000000       0.117136000000       3.500000000000
 C      4.142585000000      -1.059985000000       3.500000000000
 C      3.489316000000      -2.292958000000       3.500000000000
 C      2.106320000000      -2.354940000000       3.500000000000
 C      1.361009000000      -1.169574000000       3.500000000000
 N     -0.054005000000      -1.107908000000       3.500000000000
 N     -0.641000000000      -2.208974000000       3.500000000000
 C     -2.056014000000      -2.147308000000       3.500000000000
 C     -2.711158000000      -3.379454000000       3.500000000000
 C     -4.098732000000      -3.434018000000       3.500000000000
 C     -4.837590000000      -2.256897000000       3.500000000000
 C     -4.184321000000      -1.023924000000       3.500000000000
 C     -2.801325000000      -0.961942000000       3.500000000000
 H      1.417354000000       0.964094000000       3.500000000000
 H      3.907034000000       1.075542000000       3.500000000000
 H      5.224663000000      -1.021606000000       3.500000000000
 H      4.067968000000      -3.208396000000       3.500000000000
 H      1.587596000000      -3.302860000000       3.500000000000
 H     -2.112359000000      -4.280976000000       3.500000000000
 H     -4.602039000000      -4.392425000000       3.500000000000
 H     -5.919668000000      -2.295277000000       3.500000000000
 H     -4.762974000000      -0.108487000000       3.500000000000
 H     -2.282601000000      -0.014022000000       3.500000000000
48
dimer | slip-stacked | d = 0.5 A
 C      2.016152000000       0.062572000000       0.000000000000
 C      3.403727000000       0.117136000000       0.000000000000
 C      4.142585000000      -1.059985000000      -0.000000000000
 C      3.489316000000      -2.292958000000      -0.000000000000
 C      2.106320000000      -2.354940000000      -0.000000000000
 C      1.361009000000      -1.169574000000       0.000000000000
 N     -0.054005000000      -1.107908000000       0.000000000000
 N     -0.641000000000      -2.208974000000       0.000000000000
 C     -2.056014000000      -2.147308000000       0.000000000000
 C     -2.711158000000      -3.379454000000       0.000000000000
 C     -4.098732000000      -3.434018000000       0.000000000000
 C     -4.837590000000      -2.256897000000      -0.000000000000
 C     -4.184321000000      -1.023924000000      -0.000000000000
 C     -2.801325000000      -0.961942000000       0.000000000000
 H      1.417354000000       0.964094000000       0.000000000000
 H      3.907034000000       1.075542000000       0.000000000000
 H      5.224663000000      -1.021606000000      -0.000000000000
 H      4.067968000000      -3.208396000000      -0.000000000000
 H      1.587596000000      -3.302860000000      -0.000000000000
 H     -2.112359000000      -4.280976000000       0.000000000000
 H     -4.602039000000      -4.392425000000      -0.000000000000
 H     -5.919668000000      -2.295277000000      -0.000000000000
 H     -4.762974000000      -0.108487000000      -0.000000000000
 H     -2.282601000000      -0.014022000000       0.000000000000
 C      2.516152000000       0.062572000000       3.500000000000
 C      3.903727000000       0.117136000000       3.500000000000
 C      4.642585000000      -1.059985000000       3.500000000000
 C      3.989316000000      -2.292958000000       3.500000000000
 C      2.606320000000      -2.354940000000       3.500000000000
 C      1.861009000000      -1.169574000000       3.500000000000
 N      0.445995000000      -1.107908000000       3.500000000000
 N     -0.141000000000      -2.208974000000       3.500000000000
 C     -1.556014000000      -2.147308000000       3.500000000000
 C     -2.211158000000      -3.379454000000       3.500000000000
 C     -3.598732000000      -3.434018000000       3.500000000000
 C     -4.337590000000      -2.256897000000       3.500000000000
 C     -3.684321000000      -1.023924000000       3.500000000000
 C     -2.301325000000      -0.961942000000       3.500000000000
 H      1.917354000000       0.964094000000       3.500000000000
 H      4.407034000000       1.075542000000       3.500000000000
 H      5.724663000000      -1.021606000000       3.500000000000
 H      4.567968000000      -3.208396000000       3.500000000000
 H      2.087596000000      -3.302860000000       3.500000000000
 H     -1.612359000000      -4.280976000000       3.500000000000
 H     -4.102039000000      -4.392425000000       3.500000000000
 H     -5.419668000000      -2.295277000000       3.500000000000
 H     -4.262974000000      -0.108487000000       3.500000000000
 H     -1.782601000000      -0.014022000000       3.500000000000
48
dimer | slip-stacked | d = 1.0 A
 C      2.016152000000       0.062572000000       0.000000000000
 C      3.403727000000       0.117136000000       0.000000000000
 C      4.142585000000      -1.059985000000      -0.000000000000
 C      3.489316000000      -2.292958000000      -0.000000000000
 C      2.106320000000      -2.354940000000      -0.000000000000
 C      1.361009000000      -1.169574000000       0.000000000000
 N     -0.054005000000      -1.107908000000       0.000000000000
 N     -0.641000000000      -2.208974000000       0.000000000000
 C     -2.056014000000      -2.147308000000       0.000000000000
 C     -2.711158000000      -3.379454000000       0.000000000000
 C     -4.098732000000      -3.434018000000       0.000000000000
 C     -4.837590000000      -2.256897000000      -0.000000000000
 C     -4.184321000000      -1.023924000000      -0.000000000000
 C     -2.801325000000      -0.961942000000       0.000000000000
 H      1.417354000000       0.964094000000       0.000000000000
 H      3.907034000000       1.075542000000       0.000000000000
 H      5.224663000000      -1.021606000000      -0.000000000000
 H      4.067968000000      -3.208396000000      -0.000000000000
 H      1.587596000000      -3.302860000000      -0.000000000000
 H     -2.112359000000      -4.280976000000       0.000000000000
 H     -4.602039000000      -4.392425000000      -0.000000000000
 H     -5.919668000000      -2.295277000000      -0.000000000000
 H     -4.762974000000      -0.108487000000      -0.000000000000
 H     -2.282601000000      -0.014022000000       0.000000000000
 C      3.016152000000       0.062572000000       3.500000000000
 C      4.403727000000       0.117136000000       3.500000000000
 C      5.142585000000      -1.059985000000       3.500000000000
 C      4.489316000000      -2.292958000000       3.500000000000
 C      3.106320000000      -2.354940000000       3.500000000000
 C      2.361009000000      -1.169574000000       3.500000000000
 N      0.945995000000      -1.107908000000       3.500000000000
 N      0.359000000000      -2.208974000000       3.500000000000
 C     -1.056014000000      -2.147308000000       3.500000000000
 C     -1.711158000000      -3.379454000000       3.500000000000
 C     -3.098732000000      -3.434018000000       3.500000000000
 C     -3.837590000000      -2.256897000000       3.500000000000
 C     -3.184321000000      -1.023924000000       3.500000000000
 C     -1.801325000000      -0.961942000000       3.500000000000
 H      2.417354000000       0.964094000000       3.500000000000
 H      4.907034000000       1.075542000000       3.500000000000
 H      6.224663000000      -1.021606000000       3.500000000000
 H      5.067968000000      -3.208396000000       3.500000000000
 H      2.587596000000      -3.302860000000       3.500000000000
 H     -1.112359000000      -4.280976000000       3.500000000000
 H     -3.602039000000      -4.392425000000       3.500000000000
 H     -4.919668000000      -2.295277000000       3.500000000000
 H     -3.762974000000      -0.108487000000       3.500000000000
 H     -1.282601000000      -0.014022000000       3.500000000000
48
dimer | slip-stacked | d = 1.5 A
 C      2.016152000000       0.062572000000       0.000000000000
 C      3.403727000000       0.117136000000       0.000000000000
 C      4.142585000000      -1.059985000000      -0.000000000000
 C      3.489316000000      -2.292958000000      -0.000000000000
 C      2.106320000000      -2.354940000000      -0.000000000000
 C      1.361009000000      -1.169574000000       0.000000000000
 N     -0.054005000000      -1.107908000000       0.000000000000
 N     -0.641000000000      -2.208974000000       0.000000000000
 C     -2.056014000000      -2.147308000000       0.000000000000
 C     -2.711158000000      -3.379454000000       0.000000000000
 C     -4.098732000000      -3.434018000000       0.000000000000
 C     -4.837590000000      -2.256897000000      -0.000000000000
 C     -4.184321000000      -1.023924000000      -0.000000000000
 C     -2.801325000000      -0.961942000000       0.000000000000
 H      1.417354000000       0.964094000000       0.000000000000
 H      3.907034000000       1.075542000000       0.000000000000
 H      5.224663000000      -1.021606000000      -0.000000000000
 H      4.067968000000      -3.208396000000      -0.000000000000
 H      1.587596000000      -3.302860000000      -0.000000000000
 H     -2.112359000000      -4.280976000000       0.000000000000
 H     -4.602039000000      -4.392425000000      -0.000000000000
 H     -5.919668000000      -2.295277000000      -0.000000000000
 H     -4.762974000000      -0.108487000000      -0.000000000000
 H     -2.282601000000      -0.014022000000       0.000000000000
 C      3.516152000000       0.062572000000       3.500000000000
 C      4.903727000000       0.117136000000       3.500000000000
 C      5.642585000000      -1.059985000000       3.500000000000
 C      4.989316000000      -2.292958000000       3.500000000000
 C      3.606320000000      -2.354940000000       3.500000000000
 C      2.861009000000      -1.169574000000       3.500000000000
 N      1.445995000000      -1.107908000000       3.500000000000
 N      0.859000000000      -2.208974000000       3.500000000000
 C     -0.556014000000      -2.147308000000       3.500000000000
 C     -1.211158000000      -3.379454000000       3.500000000000
 C     -2.598732000000      -3.434018000000       3.500000000000
 C     -3.337590000000      -2.256897000000       3.500000000000
 C     -2.684321000000      -1.023924000000       3.500000000000
 C     -1.301325000000      -0.961942000000       3.500000000000
 H      2.917354000000       0.964094000000       3.500000000000
 H      5.407034000000       1.075542000000       3.500000000000
 H      6.724663000000      -1.021606000000       3.500000000000
 H      5.567968000000      -3.208396000000       3.500000000000
 H      3.087596000000      -3.302860000000       3.500000000000
 H     -0.612359000000      -4.280976000000       3.500000000000
 H     -3.102039000000      -4.392425000000       3.500000000000
 H     -4.419668000000      -2.295277000000       3.500000000000
 H     -3.262974000000      -0.108487000000       3.500000000000
 H     -0.782601000000      -0.014022000000       3.500000000000
48
dimer | slip-stacked | d = 2.0 A
 C      2.016152000000       0.062572000000       0.000000000000
 C      3.403727000000       0.117136000000       0.000000000000
 C      4.142585000000      -1.059985000000      -0.000000000000
 C      3.489316000000      -2.292958000000      -0.000000000000
 C      2.106320000000      -2.354940000000      -0.000000000000
 C      1.361009000000      -1.169574000000       0.000000000000
 N     -0.054005000000      -1.107908000000       0.000000000000
 N     -0.641000000000      -2.208974000000       0.000000000000
 C     -2.056014000000      -2.147308000000       0.000000000000
 C     -2.711158000000      -3.379454000000       0.000000000000
 C     -4.098732000000      -3.434018000000       0.000000000000
 C     -4.837590000000      -2.256897000000      -0.000000000000
 C     -4.184321000000      -1.023924000000      -0.000000000000
 C     -2.801325000000      -0.961942000000       0.000000000000
 H      1.417354000000       0.964094000000       0.000000000000
 H      3.907034000000       1.075542000000       0.000000000000
 H      5.224663000000      -1.021606000000      -0.000000000000
 H      4.067968000000      -3.208396000000      -0.000000000000
 H      1.587596000000      -3.302860000000      -0.000000000000
 H     -2.112359000000      -4.280976000000       0.000000000000
 H     -4.602039000000      -4.392425000000      -0.000000000000
 H     -5.919668000000      -2.295277000000      -0.000000000000
 H     -4.762974000000      -0.108487000000      -0.000000000000
 H     -2.282601000000      -0.014022000000       0.000000000000
 C      4.016152000000       0.062572000000       3.500000000000
 C      5.403727000000       0.117136000000       3.500000000000
 C      6.142585000000      -1.059985000000       3.500000000000
 C      5.489316000000      -2.292958000000       3.500000000000
 C      4.106320000000      -2.354940000000       3.500000000000
 C      3.361009000000      -1.169574000000       3.500000000000
 N      1.945995000000      -1.107908000000       3.500000000000
 N      1.359000000000      -2.208974000000       3.500000000000
 C     -0.056014000000      -2.147308000000       3.500000000000
 C     -0.711158000000      -3.379454000000       3.500000000000
 C     -2.098732000000      -3.434018000000       3.500000000000
 C     -2.837590000000      -2.256897000000       3.500000000000
 C     -2.184321000000      -1.023924000000       3.500000000000
 C     -0.801325000000      -0.961942000000       3.500000000000
 H      3.417354000000       0.964094000000       3.500000000000
 H      5.907034000000       1.075542000000       3.500000000000
 H      7.224663000000      -1.021606000000       3.500000000000
 H      6.067968000000      -3.208396000000       3.500000000000
 H      3.587596000000      -3.302860000000       3.500000000000
 H     -0.112359000000      -4.280976000000       3.500000000000
 H     -2.602039000000      -4.392425000000       3.500000000000
 H     -3.919668000000      -2.295277000000       3.500000000000
 H     -2.762974000000      -0.108487000000       3.500000000000
 H     -0.282601000000      -0.014022000000       3.500000000000
48
dimer | slip-stacked | d = 2.5 A
 C      2.016152000000       0.062572000000       0.000000000000
 C      3.403727000000       0.117136000000       0.000000000000
 C      4.142585000000      -1.059985000000      -0.000000000000
 C      3.489316000000      -2.292958000000      -0.000000000000
 C      2.106320000000      -2.354940000000      -0.000000000000
 C      1.361009000000      -1.169574000000       0.000000000000
 N     -0.054005000000      -1.107908000000       0.000000000000
 N     -0.641000000000      -2.208974000000       0.000000000000
 C     -2.056014000000      -2.147308000000       0.000000000000
 C     -2.711158000000      -3.379454000000       0.000000000000
 C     -4.098732000000      -3.434018000000       0.000000000000
 C     -4.837590000000      -2.256897000000      -0.000000000000
 C     -4.184321000000      -1.023924000000      -0.000000000000
 C     -2.801325000000      -0.961942000000       0.000000000000
 H      1.417354000000       0.964094000000       0.000000000000
 H      3.907034000000       1.075542000000       0.000000000000
 H      5.224663000000      -1.021606000000      -0.000000000000
 H      4.067968000000      -3.208396000000      -0.000000000000
 H      1.587596000000      -3.302860000000      -0.000000000000
 H     -2.112359000000      -4.280976000000       0.000000000000
 H     -4.602039000000      -4.392425000000      -0.000000000000
 H     -5.919668000000      -2.295277000000      -0.000000000000
 H     -4.762974000000      -0.108487000000      -0.000000000000
 H     -2.282601000000      -0.014022000000       0.000000000000
 C      4.516152000000       0.062572000000       3.500000000000
 C      5.903727000000       0.117136000000       3.500000000000
 C      6.642585000000      -1.059985000000       3.500000000000
 C      5.989316000000      -2.292958000000       3.500000000000
 C      4.606320000000      -2.354940000000       3.500000000000
 C      3.861009000000      -1.169574000000       3.500000000000
 N      2.445995000000      -1.107908000000       3.500000000000
 N      1.859000000000      -2.208974000000       3.500000000000
 C      0.443986000000      -2.147308000000       3.500000000000
 C     -0.211158000000      -3.379454000000       3.500000000000
 C     -1.598732000000      -3.434018000000       3.500000000000
 C     -2.337590000000      -2.256897000000       3.500000000000
 C     -1.684321000000      -1.023924000000       3.500000000000
 C     -0.301325000000      -0.961942000000       3.500000000000
 H      3.917354000000       0.964094000000       3.500000000000
 H      6.407034000000       1.075542000000       3.500000000000
 H      7.724663000000      -1.021606000000       3.500000000000
 H      6.567968000000      -3.208396000000       3.500000000000
 H      4.087596000000      -3.302860000000       3.500000000000
 H      0.387641000000      -4.280976000000       3.500000000000
 H     -2.102039000000      -4.392425000000       3.500000000000
 H     -3.419668000000      -2.295277000000       3.500000000000
 H     -2.262974000000      -0.108487000000       3.500000000000
 H      0.217399000000      -0.014022000000       3.500000000000
48
dimer | slip-stacked | d = 3.0 A
 C      2.016152000000       0.062572000000       0.000000000000
 C      3.403727000000       0.117136000000       0.000000000000
 C      4.142585000000      -1.059985000000      -0.000000000000
 C      3.489316000000      -2.292958000000      -0.000000000000
 C      2.106320000000      -2.354940000000      -0.000000000000
 C      1.361009000000      -1.169574000000       0.000000000000
 N     -0.054005000000      -1.107908000000       0.000000000000
 N     -0.641000000000      -2.208974000000       0.000000000000
 C     -2.056014000000      -2.147308000000       0.000000000000
 C     -2.711158000000      -3.379454000000       0.000000000000
 C     -4.098732000000      -3.434018000000       0.000000000000
 C     -4.837590000000      -2.256897000000      -0.000000000000
 C     -4.184321000000      -1.023924000000      -0.000000000000
 C     -2.801325000000      -0.961942000000       0.000000000000
 H      1.417354000000       0.964094000000       0.000000000000
 H      3.907034000000       1.075542000000       0.000000000000
 H      5.224663000000      -1.021606000000      -0.000000000000
 H      4.067968000000      -3.208396000000      -0.000000000000
 H      1.587596000000      -3.302860000000      -0.000000000000
 H     -2.112359000000      -4.280976000000       0.000000000000
 H     -4.602039000000      -4.392425000000      -0.000000000000
 H     -5.919668000000      -2.295277000000      -0.000000000000
 H     -4.762974000000      -0.108487000000      -0.000000000000
 H     -2.282601000000      -0.014022000000       0.000000000000
 C      5.016152000000       0.062572000000       3.500000000000
 C      6.403727000000       0.117136000000       3.500000000000
 C      7.142585000000      -1.059985000000       3.500000000000
 C      6.489316000000      -2.292958000000       3.500000000000
 C      5.106320000000      -2.354940000000       3.500000000000
 C      4.361009000000      -1.169574000000       3.500000000000
 N      2.945995000000      -1.107908000000       3.500000000000
 N      2.359000000000      -2.208974000000       3.500000000000
 C      0.943986000000      -2.147308000000       3.500000000000
 C      0.288842000000      -3.379454000000       3.500000000000
 C     -1.098732000000      -3.434018000000       3.500000000000
 C     -1.837590000000      -2.256897000000       3.500000000000
 C     -1.184321000000      -1.023924000000       3.500000000000
 C      0.198675000000      -0.961942000000       3.500000000000
 H      4.417354000000       0.964094000000       3.500000000000
 H      6.907034000000       1.075542000000       3.500000000000
 H      8.224663000000      -1.021606000000       3.500000000000
 H      7.067968000000      -3.208396000000       3.500000000000
 H      4.587596000000      -3.302860000000       3.500000000000
 H      0.887641000000      -4.280976000000       3.500000000000
 H     -1.602039000000      -4.392425000000       3.500000000000
 H     -2.919668000000      -2.295277000000       3.500000000000
 H     -1.762974000000      -0.108487000000       3.500000000000
 H      0.717399000000      -0.014022000000       3.500000000000
48
dimer | slip-stacked | d = 3.5 A
 C      2.016152000000       0.062572000000       0.000000000000
 C      3.403727000000       0.117136000000       0.000000000000
 C      4.142585000000      -1.059985000000      -0.000000000000
 C      3.489316000000      -2.292958000000      -0.000000000000
 C      2.106320000000      -2.354940000000      -0.000000000000
 C      1.361009000000      -1.169574000000       0.000000000000
 N     -0.054005000000      -1.107908000000       0.000000000000
 N     -0.641000000000      -2.208974000000       0.000000000000
 C     -2.056014000000      -2.147308000000       0.000000000000
 C     -2.711158000000      -3.379454000000       0.000000000000
 C     -4.098732000000      -3.434018000000       0.000000000000
 C     -4.837590000000      -2.256897000000      -0.000000000000
 C     -4.184321000000      -1.023924000000      -0.000000000000
 C     -2.801325000000      -0.961942000000       0.000000000000
 H      1.417354000000       0.964094000000       0.000000000000
 H      3.907034000000       1.075542000000       0.000000000000
 H      5.224663000000      -1.021606000000      -0.000000000000
 H      4.067968000000      -3.208396000000      -0.000000000000
 H      1.587596000000      -3.302860000000      -0.000000000000
 H     -2.112359000000      -4.280976000000       0.000000000000
 H     -4.602039000000      -4.392425000000      -0.000000000000
 H     -5.919668000000      -2.295277000000      -0.000000000000
 H     -4.762974000000      -0.108487000000      -0.000000000000
 H     -2.282601000000      -0.014022000000       0.000000000000
 C      5.516152000000       0.062572000000       3.500000000000
 C      6.903727000000       0.117136000000       3.500000000000
 C      7.642585000000      -1.059985000000       3.500000000000
 C      6.989316000000      -2.292958000000       3.500000000000
 C      5.606320000000      -2.354940000000       3.500000000000
 C      4.861009000000      -1.169574000000       3.500000000000
 N      3.445995000000      -1.107908000000       3.500000000000
 N      2.859000000000      -2.208974000000       3.500000000000
 C      1.443986000000      -2.147308000000       3.500000000000
 C      0.788842000000      -3.379454000000       3.500000000000
 C     -0.598732000000      -3.434018000000       3.500000000000
 C     -1.337590000000      -2.256897000000       3.500000000000
 C     -0.684321000000      -1.023924000000       3.500000000000
 C      0.698675000000      -0.961942000000       3.500000000000
 H      4.917354000000       0.964094000000       3.500000000000
 H      7.407034000000       1.075542000000       3.500000000000
 H      8.724663000000      -1.021606000000       3.500000000000
 H      7.567968000000      -3.208396000000       3.500000000000
 H      5.087596000000      -3.302860000000       3.500000000000
 H      1.387641000000      -4.280976000000       3.500000000000
 H     -1.102039000000      -4.392425000000       3.500000000000
 H     -2.419668000000      -2.295277000000       3.500000000000
 H     -1.262974000000      -0.108487000000       3.500000000000
 H      1.217399000000      -0.014022000000       3.500000000000
48
dimer | slip-stacked | d = 4.0 A
 C      2.016152000000       0.062572000000       0.000000000000
 C      3.403727000000       0.117136000000       0.000000000000
 C      4.142585000000      -1.059985000000      -0.000000000000
 C      3.489316000000      -2.292958000000      -0.000000000000
 C      2.106320000000      -2.354940000000      -0.000000000000
 C      1.361009000000      -1.169574000000       0.000000000000
 N     -0.054005000000      -1.107908000000       0.000000000000
 N     -0.641000000000      -2.208974000000       0.000000000000
 C     -2.056014000000      -2.147308000000       0.000000000000
 C     -2.711158000000      -3.379454000000       0.000000000000
 C     -4.098732000000      -3.434018000000       0.000000000000
 C     -4.837590000000      -2.256897000000      -0.000000000000
 C     -4.184321000000      -1.023924000000      -0.000000000000
 C     -2.801325000000      -0.961942000000       0.000000000000
 H      1.417354000000       0.964094000000       0.000000000000
 H      3.907034000000       1.075542000000       0.000000000000
 H      5.224663000000      -1.021606000000      -0.000000000000
 H      4.067968000000      -3.208396000000      -0.000000000000
 H      1.587596000000      -3.302860000000      -0.000000000000
 H     -2.112359000000      -4.280976000000       0.000000000000
 H     -4.602039000000      -4.392425000000      -0.000000000000
 H     -5.919668000000      -2.295277000000      -0.000000000000
 H     -4.762974000000      -0.108487000000      -0.000000000000
 H     -2.282601000000      -0.014022000000       0.000000000000
 C      6.016152000000       0.062572000000       3.500000000000
 C      7.403727000000       0.117136000000       3.500000000000
 C      8.142585000000      -1.059985000000       3.500000000000
 C      7.489316000000      -2.292958000000       3.500000000000
 C      6.106320000000      -2.354940000000       3.500000000000
 C      5.361009000000      -1.169574000000       3.500000000000
 N      3.945995000000      -1.107908000000       3.500000000000
 N      3.359000000000      -2.208974000000       3.500000000000
 C      1.943986000000      -2.147308000000       3.500000000000
 C      1.288842000000      -3.379454000000       3.500000000000
 C     -0.098732000000      -3.434018000000       3.500000000000
 C     -0.837590000000      -2.256897000000       3.500000000000
 C     -0.184321000000      -1.023924000000       3.500000000000
 C      1.198675000000      -0.961942000000       3.500000000000
 H      5.417354000000       0.964094000000       3.500000000000
 H      7.907034000000       1.075542000000       3.500000000000
 H      9.224663000000      -1.021606000000       3.500000000000
 H      8.067968000000      -3.208396000000       3.500000000000
 H      5.587596000000      -3.302860000000       3.500000000000
 H      1.887641000000      -4.280976000000       3.500000000000
 H     -0.602039000000      -4.392425000000       3.500000000000
 H     -1.919668000000      -2.295277000000       3.500000000000
 H     -0.762974000000      -0.108487000000       3.500000000000
 H      1.717399000000      -0.014022000000       3.500000000000
48
dimer | slip-stacked | d = 4.5 A
 C      2.016152000000       0.062572000000       0.000000000000
 C      3.403727000000       0.117136000000       0.000000000000
 C      4.142585000000      -1.059985000000      -0.000000000000
 C      3.489316000000      -2.292958000000      -0.000000000000
 C      2.106320000000      -2.354940000000      -0.000000000000
 C      1.361009000000      -1.169574000000       0.000000000000
 N     -0.054005000000      -1.107908000000       0.000000000000
 N     -0.641000000000      -2.208974000000       0.000000000000
 C     -2.056014000000      -2.147308000000       0.000000000000
 C     -2.711158000000      -3.379454000000       0.000000000000
 C     -4.098732000000      -3.434018000000       0.000000000000
 C     -4.837590000000      -2.256897000000      -0.000000000000
 C     -4.184321000000      -1.023924000000      -0.000000000000
 C     -2.801325000000      -0.961942000000       0.000000000000
 H      1.417354000000       0.964094000000       0.000000000000
 H      3.907034000000       1.075542000000       0.000000000000
 H      5.224663000000      -1.021606000000      -0.000000000000
 H      4.067968000000      -3.208396000000      -0.000000000000
 H      1.587596000000      -3.302860000000      -0.000000000000
 H     -2.112359000000      -4.280976000000       0.000000000000
 H     -4.602039000000      -4.392425000000      -0.000000000000
 H     -5.919668000000      -2.295277000000      -0.000000000000
 H     -4.762974000000      -0.108487000000      -0.000000000000
 H     -2.282601000000      -0.014022000000       0.000000000000
 C      6.516152000000       0.062572000000       3.500000000000
 C      7.903727000000       0.117136000000       3.500000000000
 C      8.642585000000      -1.059985000000       3.500000000000
 C      7.989316000000      -2.292958000000       3.500000000000
 C      6.606320000000      -2.354940000000       3.500000000000
 C      5.861009000000      -1.169574000000       3.500000000000
 N      4.445995000000      -1.107908000000       3.500000000000
 N      3.859000000000      -2.208974000000       3.500000000000
 C      2.443986000000      -2.147308000000       3.500000000000
 C      1.788842000000      -3.379454000000       3.500000000000
 C      0.401268000000      -3.434018000000       3.500000000000
 C     -0.337590000000      -2.256897000000       3.500000000000
 C      0.315679000000      -1.023924000000       3.500000000000
 C      1.698675000000      -0.961942000000       3.500000000000
 H      5.917354000000       0.964094000000       3.500000000000
 H      8.407034000000       1.075542000000       3.500000000000
 H      9.724663000000      -1.021606000000       3.500000000000
 H      8.567968000000      -3.208396000000       3.500000000000
 H      6.087596000000      -3.302860000000       3.500000000000
 H      2.387641000000      -4.280976000000       3.500000000000
 H     -0.102039000000      -4.392425000000       3.500000000000
 H     -1.419668000000      -2.295277000000       3.500000000000
 H     -0.262974000000      -0.108487000000       3.500000000000
 H      2.217399000000      -0.014022000000       3.500000000000
48
dimer | slip-stacked | d = 5.0 A
 C      2.016152000000       0.062572000000       0.000000000000
 C      3.403727000000       0.117136000000       0.000000000000
 C      4.142585000000      -1.059985000000      -0.000000000000
 C      3.489316000000      -2.292958000000      -0.000000000000
 C      2.106320000000      -2.354940000000      -0.000000000000
 C      1.361009000000      -1.169574000000       0.000000000000
 N     -0.054005000000      -1.107908000000       0.000000000000
 N     -0.641000000000      -2.208974000000       0.000000000000
 C     -2.056014000000      -2.147308000000       0.000000000000
 C     -2.711158000000      -3.379454000000       0.000000000000
 C     -4.098732000000      -3.434018000000       0.000000000000
 C     -4.837590000000      -2.256897000000      -0.000000000000
 C     -4.184321000000      -1.023924000000      -0.000000000000
 C     -2.801325000000      -0.961942000000       0.000000000000
 H      1.417354000000       0.964094000000       0.000000000000
 H      3.907034000000       1.075542000000       0.000000000000
 H      5.224663000000      -1.021606000000      -0.000000000000
 H      4.067968000000      -3.208396000000      -0.000000000000
 H      1.587596000000      -3.302860000000      -0.000000000000
 H     -2.112359000000      -4.280976000000       0.000000000000
 H     -4.602039000000      -4.392425000000      -0.000000000000
 H     -5.919668000000      -2.295277000000      -0.000000000000
 H     -4.762974000000      -0.108487000000      -0.000000000000
 H     -2.282601000000      -0.014022000000       0.000000000000
 C      7.016152000000       0.062572000000       3.500000000000
 C      8.403727000000       0.117136000000       3.500000000000
 C      9.142585000000      -1.059985000000       3.500000000000
 C      8.489316000000      -2.292958000000       3.500000000000
 C      7.106320000000      -2.354940000000       3.500000000000
 C      6.361009000000      -1.169574000000       3.500000000000
 N      4.945995000000      -1.107908000000       3.500000000000
 N      4.359000000000      -2.208974000000       3.500000000000
 C      2.943986000000      -2.147308000000       3.500000000000
 C      2.288842000000      -3.379454000000       3.500000000000
 C      0.901268000000      -3.434018000000       3.500000000000
 C      0.162410000000      -2.256897000000       3.500000000000
 C      0.815679000000      -1.023924000000       3.500000000000
 C      2.198675000000      -0.961942000000       3.500000000000
 H      6.417354000000       0.964094000000       3.500000000000
 H      8.907034000000       1.075542000000       3.500000000000
 H     10.224663000000      -1.021606000000       3.500000000000
 H      9.067968000000      -3.208396000000       3.500000000000
 H      6.587596000000      -3.302860000000       3.500000000000
 H      2.887641000000      -4.280976000000       3.500000000000
 H      0.397961000000      -4.392425000000       3.500000000000
 H     -0.919668000000      -2.295277000000       3.500000000000
 H      0.237026000000      -0.108487000000       3.500000000000
 H      2.717399000000      -0.014022000000       3.500000000000
48
dimer | slip-stacked | d = 5.5 A
 C      2.016152000000       0.062572000000       0.000000000000
 C      3.403727000000       0.117136000000       0.000000000000
 C      4.142585000000      -1.059985000000      -0.000000000000
 C      3.489316000000      -2.292958000000      -0.000000000000
 C      2.106320000000      -2.354940000000      -0.000000000000
 C      1.361009000000      -1.169574000000       0.000000000000
 N     -0.054005000000      -1.107908000000       0.000000000000
 N     -0.641000000000      -2.208974000000       0.000000000000
 C     -2.056014000000      -2.147308000000       0.000000000000
 C     -2.711158000000      -3.379454000000       0.000000000000
 C     -4.098732000000      -3.434018000000       0.000000000000
 C     -4.837590000000      -2.256897000000      -0.000000000000
 C     -4.184321000000      -1.023924000000      -0.000000000000
 C     -2.801325000000      -0.961942000000       0.000000000000
 H      1.417354000000       0.964094000000       0.000000000000
 H      3.907034000000       1.075542000000       0.000000000000
 H      5.224663000000      -1.021606000000      -0.000000000000
 H      4.067968000000      -3.208396000000      -0.000000000000
 H      1.587596000000      -3.302860000000      -0.000000000000
 H     -2.112359000000      -4.280976000000       0.000000000000
 H     -4.602039000000      -4.392425000000      -0.000000000000
 H     -5.919668000000      -2.295277000000      -0.000000000000
 H     -4.762974000000      -0.108487000000      -0.000000000000
 H     -2.282601000000      -0.014022000000       0.000000000000
 C      7.516152000000       0.062572000000       3.500000000000
 C      8.903727000000       0.117136000000       3.500000000000
 C      9.642585000000      -1.059985000000       3.500000000000
 C      8.989316000000      -2.292958000000       3.500000000000
 C      7.606320000000      -2.354940000000       3.500000000000
 C      6.861009000000      -1.169574000000       3.500000000000
 N      5.445995000000      -1.107908000000       3.500000000000
 N      4.859000000000      -2.208974000000       3.500000000000
 C      3.443986000000      -2.147308000000       3.500000000000
 C      2.788842000000      -3.379454000000       3.500000000000
 C      1.401268000000      -3.434018000000       3.500000000000
 C      0.662410000000      -2.256897000000       3.500000000000
 C      1.315679000000      -1.023924000000       3.500000000000
 C      2.698675000000      -0.961942000000       3.500000000000
 H      6.917354000000       0.964094000000       3.500000000000
 H      9.407034000000       1.075542000000       3.500000000000
 H     10.724663000000      -1.021606000000       3.500000000000
 H      9.567968000000      -3.208396000000       3.500000000000
 H      7.087596000000      -3.302860000000       3.500000000000
 H      3.387641000000      -4.280976000000       3.500000000000
 H      0.897961000000      -4.392425000000       3.500000000000
 H     -0.419668000000      -2.295277000000       3.500000000000
 H      0.737026000000      -0.108487000000       3.500000000000
 H      3.217399000000      -0.014022000000       3.500000000000
48
dimer | slip-stacked | d = 6.0 A
 C      2.016152000000       0.062572000000       0.000000000000
 C      3.403727000000       0.117136000000       0.000000000000
 C      4.142585000000      -1.059985000000      -0.000000000000
 C      3.489316000000      -2.292958000000      -0.000000000000
 C      2.106320000000      -2.354940000000      -0.000000000000
 C      1.361009000000      -1.169574000000       0.000000000000
 N     -0.054005000000      -1.107908000000       0.000000000000
 N     -0.641000000000      -2.208974000000       0.000000000000
 C     -2.056014000000      -2.147308000000       0.000000000000
 C     -2.711158000000      -3.379454000000       0.000000000000
 C     -4.098732000000      -3.434018000000       0.000000000000
 C     -4.837590000000      -2.256897000000      -0.000000000000
 C     -4.184321000000      -1.023924000000      -0.000000000000
 C     -2.801325000000      -0.961942000000       0.000000000000
 H      1.417354000000       0.964094000000       0.000000000000
 H      3.907034000000       1.075542000000       0.000000000000
 H      5.224663000000      -1.021606000000      -0.000000000000
 H      4.067968000000      -3.208396000000      -0.000000000000
 H      1.587596000000      -3.302860000000      -0.000000000000
 H     -2.112359000000      -4.280976000000       0.000000000000
 H     -4.602039000000      -4.392425000000      -0.000000000000
 H     -5.919668000000      -2.295277000000      -0.000000000000
 H     -4.762974000000      -0.108487000000      -0.000000000000
 H     -2.282601000000      -0.014022000000       0.000000000000
 C      8.016152000000       0.062572000000       3.500000000000
 C      9.403727000000       0.117136000000       3.500000000000
 C     10.142585000000      -1.059985000000       3.500000000000
 C      9.489316000000      -2.292958000000       3.500000000000
 C      8.106320000000      -2.354940000000       3.500000000000
 C      7.361009000000      -1.169574000000       3.500000000000
 N      5.945995000000      -1.107908000000       3.500000000000
 N      5.359000000000      -2.208974000000       3.500000000000
 C      3.943986000000      -2.147308000000       3.500000000000
 C      3.288842000000      -3.379454000000       3.500000000000
 C      1.901268000000      -3.434018000000       3.500000000000
 C      1.162410000000      -2.256897000000       3.500000000000
 C      1.815679000000      -1.023924000000       3.500000000000
 C      3.198675000000      -0.961942000000       3.500000000000
 H      7.417354000000       0.964094000000       3.500000000000
 H      9.907034000000       1.075542000000       3.500000000000
 H     11.224663000000      -1.021606000000       3.500000000000
 H     10.067968000000      -3.208396000000       3.500000000000
 H      7.587596000000      -3.302860000000       3.500000000000
 H      3.887641000000      -4.280976000000       3.500000000000
 H      1.397961000000      -4.392425000000       3.500000000000
 H      0.080332000000      -2.295277000000       3.500000000000
 H      1.237026000000      -0.108487000000       3.500000000000
 H      3.717399000000      -0.014022000000       3.500000000000
48
dimer | slip-stacked | d = 6.5 A
 C      2.016152000000       0.062572000000       0.000000000000
 C      3.403727000000       0.117136000000       0.000000000000
 C      4.142585000000      -1.059985000000      -0.000000000000
 C      3.489316000000      -2.292958000000      -0.000000000000
 C      2.106320000000      -2.354940000000      -0.000000000000
 C      1.361009000000      -1.169574000000       0.000000000000
 N     -0.054005000000      -1.107908000000       0.000000000000
 N     -0.641000000000      -2.208974000000       0.000000000000
 C     -2.056014000000      -2.147308000000       0.000000000000
 C     -2.711158000000      -3.379454000000       0.000000000000
 C     -4.098732000000      -3.434018000000       0.000000000000
 C     -4.837590000000      -2.256897000000      -0.000000000000
 C     -4.184321000000      -1.023924000000      -0.000000000000
 C     -2.801325000000      -0.961942000000       0.000000000000
 H      1.417354000000       0.964094000000       0.000000000000
 H      3.907034000000       1.075542000000       0.000000000000
 H      5.224663000000      -1.021606000000      -0.000000000000
 H      4.067968000000      -3.208396000000      -0.000000000000
 H      1.587596000000      -3.302860000000      -0.000000000000
 H     -2.112359000000      -4.280976000000       0.000000000000
 H     -4.602039000000      -4.392425000000      -0.000000000000
 H     -5.919668000000      -2.295277000000      -0.000000000000
 H     -4.762974000000      -0.108487000000      -0.000000000000
 H     -2.282601000000      -0.014022000000       0.000000000000
 C      8.516152000000       0.062572000000       3.500000000000
 C      9.903727000000       0.117136000000       3.500000000000
 C     10.642585000000      -1.059985000000       3.500000000000
 C      9.989316000000      -2.292958000000       3.500000000000
 C      8.606320000000      -2.354940000000       3.500000000000
 C      7.861009000000      -1.169574000000       3.500000000000
 N      6.445995000000      -1.107908000000       3.500000000000
 N      5.859000000000      -2.208974000000       3.500000000000
 C      4.443986000000      -2.147308000000       3.500000000000
 C      3.788842000000      -3.379454000000       3.500000000000
 C      2.401268000000      -3.434018000000       3.500000000000
 C      1.662410000000      -2.256897000000       3.500000000000
 C      2.315679000000      -1.023924000000       3.500000000000
 C      3.698675000000      -0.961942000000       3.500000000000
 H      7.917354000000       0.964094000000       3.500000000000
 H     10.407034000000       1.075542000000       3.500000000000
 H     11.724663000000      -1.021606000000       3.500000000000
 H     10.567968000000      -3.208396000000       3.500000000000
 H      8.087596000000      -3.302860000000       3.500000000000
 H      4.387641000000      -4.280976000000       3.500000000000
 H      1.897961000000      -4.392425000000       3.500000000000
 H      0.580332000000      -2.295277000000       3.500000000000
 H      1.737026000000      -0.108487000000       3.500000000000
 H      4.217399000000      -0.014022000000       3.500000000000
48
dimer | slip-stacked | d = 7.0 A
 C      2.016152000000       0.062572000000       0.000000000000
 C      3.403727000000       0.117136000000       0.000000000000
 C      4.142585000000      -1.059985000000      -0.000000000000
 C      3.489316000000      -2.292958000000      -0.000000000000
 C      2.106320000000      -2.354940000000      -0.000000000000
 C      1.361009000000      -1.169574000000       0.000000000000
 N     -0.054005000000      -1.107908000000       0.000000000000
 N     -0.641000000000      -2.208974000000       0.000000000000
 C     -2.056014000000      -2.147308000000       0.000000000000
 C     -2.711158000000      -3.379454000000       0.000000000000
 C     -4.098732000000      -3.434018000000       0.000000000000
 C     -4.837590000000      -2.256897000000      -0.000000000000
 C     -4.184321000000      -1.023924000000      -0.000000000000
 C     -2.801325000000      -0.961942000000       0.000000000000
 H      1.417354000000       0.964094000000       0.000000000000
 H      3.907034000000       1.075542000000       0.000000000000
 H      5.224663000000      -1.021606000000      -0.000000000000
 H      4.067968000000      -3.208396000000      -0.000000000000
 H      1.587596000000      -3.302860000000      -0.000000000000
 H     -2.112359000000      -4.280976000000       0.000000000000
 H     -4.602039000000      -4.392425000000      -0.000000000000
 H     -5.919668000000      -2.295277000000      -0.000000000000
 H     -4.762974000000      -0.108487000000      -0.000000000000
 H     -2.282601000000      -0.014022000000       0.000000000000
 C      9.016152000000       0.062572000000       3.500000000000
 C     10.403727000000       0.117136000000       3.500000000000
 C     11.142585000000      -1.059985000000       3.500000000000
 C     10.489316000000      -2.292958000000       3.500000000000
 C      9.106320000000      -2.354940000000       3.500000000000
 C      8.361009000000      -1.169574000000       3.500000000000
 N      6.945995000000      -1.107908000000       3.500000000000
 N      6.359000000000      -2.208974000000       3.500000000000
 C      4.943986000000      -2.147308000000       3.500000000000
 C      4.288842000000      -3.379454000000       3.500000000000
 C      2.901268000000      -3.434018000000       3.500000000000
 C      2.162410000000      -2.256897000000       3.500000000000
 C      2.815679000000      -1.023924000000       3.500000000000
 C      4.198675000000      -0.961942000000       3.500000000000
 H      8.417354000000       0.964094000000       3.500000000000
 H     10.907034000000       1.075542000000       3.500000000000
 H     12.224663000000      -1.021606000000       3.500000000000
 H     11.067968000000      -3.208396000000       3.500000000000
 H      8.587596000000      -3.302860000000       3.500000000000
 H      4.887641000000      -4.280976000000       3.500000000000
 H      2.397961000000      -4.392425000000       3.500000000000
 H      1.080332000000      -2.295277000000       3.500000000000
 H      2.237026000000      -0.108487000000       3.500000000000
 H      4.717399000000      -0.014022000000       3.500000000000
48
dimer | in-plane | d = 5.5 A
 C      2.016152000000       0.062572000000       0.000000000000
 C      3.403727000000       0.117136000000       0.000000000000
 C      4.142585000000      -1.059985000000      -0.000000000000
 C      3.489316000000      -2.292958000000      -0.000000000000
 C      2.106320000000      -2.354940000000      -0.000000000000
 C      1.361009000000      -1.169574000000       0.000000000000
 N     -0.054005000000      -1.107908000000       0.000000000000
 N     -0.641000000000      -2.208974000000       0.000000000000
 C     -2.056014000000      -2.147308000000       0.000000000000
 C     -2.711158000000      -3.379454000000       0.000000000000
 C     -4.098732000000      -3.434018000000       0.000000000000
 C     -4.837590000000      -2.256897000000      -0.000000000000
 C     -4.184321000000      -1.023924000000      -0.000000000000
 C     -2.801325000000      -0.961942000000       0.000000000000
 H      1.417354000000       0.964094000000       0.000000000000
 H      3.907034000000       1.075542000000       0.000000000000
 H      5.224663000000      -1.021606000000      -0.000000000000
 H      4.067968000000      -3.208396000000      -0.000000000000
 H      1.587596000000      -3.302860000000      -0.000000000000
 H     -2.112359000000      -4.280976000000       0.000000000000
 H     -4.602039000000      -4.392425000000      -0.000000000000
 H     -5.919668000000      -2.295277000000      -0.000000000000
 H     -4.762974000000      -0.108487000000      -0.000000000000
 H     -2.282601000000      -0.014022000000       0.000000000000
 C      2.211348927213      -5.433963104919       0.000000000000
 C      3.598923927213      -5.379399104919       0.000000000000
 C      4.337781927213      -6.556520104919      -0.000000000000
 C      3.684512927213      -7.789493104919      -0.000000000000
 C      2.301516927213      -7.851475104919      -0.000000000000
 C      1.556205927213      -6.666109104919       0.000000000000
 N      0.141191927213      -6.604443104919       0.000000000000
 N     -0.445803072787      -7.705509104919       0.000000000000
 C     -1.860817072787      -7.643843104919       0.000000000000
 C     -2.515961072787      -8.875989104919       0.000000000000
 C     -3.903535072787      -8.930553104919       0.000000000000
 C     -4.642393072787      -7.753432104919      -0.000000000000
 C     -3.989124072787      -6.520459104919      -0.000000000000
 C     -2.606128072787      -6.458477104919       0.000000000000
 H      1.612550927213      -4.532441104919       0.000000000000
 H      4.102230927213      -4.420993104919       0.000000000000
 H      5.419859927213      -6.518141104919      -0.000000000000
 H      4.263164927213      -8.704931104919      -0.000000000000
 H      1.782792927213      -8.799395104919      -0.000000000000
 H     -1.917162072787      -9.777511104919       0.000000000000
 H     -4.406842072787      -9.888960104919      -0.000000000000
 H     -5.724471072787      -7.791812104919      -0.000000000000
 H     -4.567777072787      -5.605022104919      -0.000000000000
 H     -2.087404072787      -5.510557104919       0.000000000000
48
dimer | in-plane | d = 6.0 A
 C      2.016152000000       0.062572000000       0.000000000000
 C      3.403727000000       0.117136000000       0.000000000000
 C      4.142585000000      -1.059985000000      -0.000000000000
 C      3.489316000000      -2.292958000000      -0.000000000000
 C      2.106320000000      -2.354940000000      -0.000000000000
 C      1.361009000000      -1.169574000000       0.000000000000
 N     -0.054005000000      -1.107908000000       0.000000000000
 N     -0.641000000000      -2.208974000000       0.000000000000
 C     -2.056014000000      -2.147308000000       0.000000000000
 C     -2.711158000000      -3.379454000000       0.000000000000
 C     -4.098732000000      -3.434018000000       0.000000000000
 C     -4.837590000000      -2.256897000000      -0.000000000000
 C     -4.184321000000      -1.023924000000      -0.000000000000
 C     -2.801325000000      -0.961942000000       0.000000000000
 H      1.417354000000       0.964094000000       0.000000000000
 H      3.907034000000       1.075542000000       0.000000000000
 H      5.224663000000      -1.021606000000      -0.000000000000
 H      4.067968000000      -3.208396000000      -0.000000000000
 H      1.587596000000      -3.302860000000      -0.000000000000
 H     -2.112359000000      -4.280976000000       0.000000000000
 H     -4.602039000000      -4.392425000000      -0.000000000000
 H     -5.919668000000      -2.295277000000      -0.000000000000
 H     -4.762974000000      -0.108487000000      -0.000000000000
 H     -2.282601000000      -0.014022000000       0.000000000000
 C      2.229094102414      -5.933648114457       0.000000000000
 C      3.616669102414      -5.879084114457       0.000000000000
 C      4.355527102414      -7.056205114457      -0.000000000000
 C      3.702258102414      -8.289178114457      -0.000000000000
 C      2.319262102414      -8.351160114457      -0.000000000000
 C      1.573951102414      -7.165794114457       0.000000000000
 N      0.158937102414      -7.104128114457       0.000000000000
 N     -0.428057897586      -8.205194114457       0.000000000000
 C     -1.843071897586      -8.143528114457       0.000000000000
 C     -2.498215897586      -9.375674114457       0.000000000000
 C     -3.885789897586      -9.430238114457       0.000000000000
 C     -4.624647897586      -8.253117114457      -0.000000000000
 C     -3.971378897586      -7.020144114457      -0.000000000000
 C     -2.588382897586      -6.958162114457       0.000000000000
 H      1.630296102414      -5.032126114457       0.000000000000
 H      4.119976102414      -4.920678114457       0.000000000000
 H      5.437605102414      -7.017826114457      -0.000000000000
 H      4.280910102414      -9.204616114457      -0.000000000000
 H      1.800538102414      -9.299080114457      -0.000000000000
 H     -1.899416897586     -10.277196114457       0.000000000000
 H     -4.389096897586     -10.388645114457      -0.000000000000
 H     -5.706725897586      -8.291497114457      -0.000000000000
 H     -4.550031897586      -6.104707114457      -0.000000000000
 H     -2.069658897586      -6.010242114457       0.000000000000
48
dimer | in-plane | d = 6.5 A
 C      2.016152000000       0.062572000000       0.000000000000
 C      3.403727000000       0.117136000000       0.000000000000
 C      4.142585000000      -1.059985000000      -0.000000000000
 C      3.489316000000      -2.292958000000      -0.000000000000
 C      2.106320000000      -2.354940000000      -0.000000000000
 C      1.361009000000      -1.169574000000       0.000000000000
 N     -0.054005000000      -1.107908000000       0.000000000000
 N     -0.641000000000      -2.208974000000       0.000000000000
 C     -2.056014000000      -2.147308000000       0.000000000000
 C     -2.711158000000      -3.379454000000       0.000000000000
 C     -4.098732000000      -3.434018000000       0.000000000000
 C     -4.837590000000      -2.256897000000      -0.000000000000
 C     -4.184321000000      -1.023924000000      -0.000000000000
 C     -2.801325000000      -0.961942000000       0.000000000000
 H      1.417354000000       0.964094000000       0.000000000000
 H      3.907034000000       1.075542000000       0.000000000000
 H      5.224663000000      -1.021606000000      -0.000000000000
 H      4.067968000000      -3.208396000000      -0.000000000000
 H      1.587596000000      -3.302860000000      -0.000000000000
 H     -2.112359000000      -4.280976000000       0.000000000000
 H     -4.602039000000      -4.392425000000      -0.000000000000
 H     -5.919668000000      -2.295277000000      -0.000000000000
 H     -4.762974000000      -0.108487000000      -0.000000000000
 H     -2.282601000000      -0.014022000000       0.000000000000
 C      2.246839277616      -6.433333123995       0.000000000000
 C      3.634414277616      -6.378769123995       0.000000000000
 C      4.373272277616      -7.555890123995      -0.000000000000
 C      3.720003277616      -8.788863123995      -0.000000000000
 C      2.337007277616      -8.850845123995      -0.000000000000
 C      1.591696277616      -7.665479123995       0.000000000000
 N      0.176682277616      -7.603813123995       0.000000000000
 N     -0.410312722384      -8.704879123995       0.000000000000
 C     -1.825326722384      -8.643213123995       0.000000000000
 C     -2.480470722384      -9.875359123995       0.000000000000
 C     -3.868044722384      -9.929923123995       0.000000000000
 C     -4.606902722384      -8.752802123995      -0.000000000000
 C     -3.953633722384      -7.519829123995      -0.000000000000
 C     -2.570637722384      -7.457847123995       0.000000000000
 H      1.648041277616      -5.531811123995       0.000000000000
 H      4.137721277616      -5.420363123995       0.000000000000
 H      5.455350277616      -7.517511123995      -0.000000000000
 H      4.298655277616      -9.704301123995      -0.000000000000
 H      1.818283277616      -9.798765123995      -0.000000000000
 H     -1.881671722384     -10.776881123995       0.000000000000
 H     -4.371351722384     -10.888330123995      -0.000000000000
 H     -5.688980722384      -8.791182123995      -0.000000000000
 H     -4.532286722384      -6.604392123995      -0.000000000000
 H     -2.051913722384      -6.509927123995       0.000000000000
48
dimer | in-plane | d = 7.0 A
 C      2.016152000000       0.062572000000       0.000000000000
 C      3.403727000000       0.117136000000       0.000000000000
 C      4.142585000000      -1.059985000000      -0.000000000000
 C      3.489316000000      -2.292958000000      -0.000000000000
 C      2.106320000000      -2.354940000000      -0.000000000000
 C      1.361009000000      -1.169574000000       0.000000000000
 N     -0.054005000000      -1.107908000000       0.000000000000
 N     -0.641000000000      -2.208974000000       0.000000000000
 C     -2.056014000000      -2.147308000000       0.000000000000
 C     -2.711158000000      -3.379454000000       0.000000000000
 C     -4.098732000000      -3.434018000000       0.000000000000
 C     -4.837590000000      -2.256897000000      -0.000000000000
 C     -4.184321000000      -1.023924000000      -0.000000000000
 C     -2.801325000000      -0.961942000000       0.000000000000
 H      1.417354000000       0.964094000000       0.000000000000
 H      3.907034000000       1.075542000000       0.000000000000
 H      5.224663000000      -1.021606000000      -0.000000000000
 H      4.067968000000      -3.208396000000      -0.000000000000
 H      1.587596000000      -3.302860000000      -0.000000000000
 H     -2.112359000000      -4.280976000000       0.000000000000
 H     -4.602039000000      -4.392425000000      -0.000000000000
 H     -5.919668000000      -2.295277000000      -0.000000000000
 H     -4.762974000000      -0.108487000000      -0.000000000000
 H     -2.282601000000      -0.014022000000       0.000000000000
 C      2.264584452817      -6.933018133533       0.000000000000
 C      3.652159452817      -6.878454133533       0.000000000000
 C      4.391017452817      -8.055575133533      -0.000000000000
 C      3.737748452817      -9.288548133533      -0.000000000000
 C      2.354752452817      -9.350530133533      -0.000000000000
 C      1.609441452817      -8.165164133533       0.000000000000
 N      0.194427452817      -8.103498133533       0.000000000000
 N     -0.392567547183      -9.204564133533       0.000000000000
 C     -1.807581547183      -9.142898133533       0.000000000000
 C     -2.462725547183     -10.375044133533       0.000000000000
 C     -3.850299547183     -10.429608133533       0.000000000000
 C     -4.589157547183      -9.252487133533      -0.000000000000
 C     -3.935888547183      -8.019514133533      -0.000000000000
 C     -2.552892547183      -7.957532133533       0.000000000000
 H      1.665786452817      -6.031496133533       0.000000000000
 H      4.155466452817      -5.920048133533       0.000000000000
 H      5.473095452817      -8.017196133533      -0.000000000000
 H      4.316400452817     -10.203986133533      -0.000000000000
 H      1.836028452817     -10.298450133533      -0.000000000000
 H     -1.863926547183     -11.276566133533       0.000000000000
 H     -4.353606547183     -11.388015133533      -0.000000000000
 H     -5.671235547183      -9.290867133533      -0.000000000000
 H     -4.514541547183      -7.104077133533      -0.000000000000
 H     -2.034168547183      -7.009612133533       0.000000000000
48
dimer | in-plane | d = 7.5 A
 C      2.016152000000       0.062572000000       0.000000000000
 C      3.403727000000       0.117136000000       0.000000000000
 C      4.142585000000      -1.059985000000      -0.000000000000
 C      3.489316000000      -2.292958000000      -0.000000000000
 C      2.106320000000      -2.354940000000      -0.000000000000
 C      1.361009000000      -1.169574000000       0.000000000000
 N     -0.054005000000      -1.107908000000       0.000000000000
 N     -0.641000000000      -2.208974000000       0.000000000000
 C     -2.056014000000      -2.147308000000       0.000000000000
 C     -2.711158000000      -3.379454000000       0.000000000000
 C     -4.098732000000      -3.434018000000       0.000000000000
 C     -4.837590000000      -2.256897000000      -0.000000000000
 C     -4.184321000000      -1.023924000000      -0.000000000000
 C     -2.801325000000      -0.961942000000       0.000000000000
 H      1.417354000000       0.964094000000       0.000000000000
 H      3.907034000000       1.075542000000       0.000000000000
 H      5.224663000000      -1.021606000000      -0.000000000000
 H      4.067968000000      -3.208396000000      -0.000000000000
 H      1.587596000000      -3.302860000000      -0.000000000000
 H     -2.112359000000      -4.280976000000       0.000000000000
 H     -4.602039000000      -4.392425000000      -0.000000000000
 H     -5.919668000000      -2.295277000000      -0.000000000000
 H     -4.762974000000      -0.108487000000      -0.000000000000
 H     -2.282601000000      -0.014022000000       0.000000000000
 C      2.282329628018      -7.432703143071       0.000000000000
 C      3.669904628018      -7.378139143071       0.000000000000
 C      4.408762628018      -8.555260143071      -0.000000000000
 C      3.755493628018      -9.788233143071      -0.000000000000
 C      2.372497628018      -9.850215143071      -0.000000000000
 C      1.627186628018      -8.664849143071       0.000000000000
 N      0.212172628018      -8.603183143071       0.000000000000
 N     -0.374822371982      -9.704249143071       0.000000000000
 C     -1.789836371982      -9.642583143071       0.000000000000
 C     -2.444980371982     -10.874729143071       0.000000000000
 C     -3.832554371982     -10.929293143071       0.000000000000
 C     -4.571412371982      -9.752172143071      -0.000000000000
 C     -3.918143371982      -8.519199143071      -0.000000000000
 C     -2.535147371982      -8.457217143071       0.000000000000
 H      1.683531628018      -6.531181143071       0.000000000000
 H      4.173211628018      -6.419733143071       0.000000000000
 H      5.490840628018      -8.516881143071      -0.000000000000
 H      4.334145628018     -10.703671143071      -0.000000000000
 H      1.853773628018     -10.798135143071      -0.000000000000
 H     -1.846181371982     -11.776251143071       0.000000000000
 H     -4.335861371982     -11.887700143071      -0.000000000000
 H     -5.653490371982      -9.790552143071      -0.000000000000
 H     -4.496796371982      -7.603762143071      -0.000000000000
 H     -2.016423371982      -7.509297143071       0.000000000000
48
dimer | in-plane | d = 8.0 A
 C      2.016152000000       0.062572000000       0.000000000000
 C      3.403727000000       0.117136000000       0.000000000000
 C      4.142585000000      -1.059985000000      -0.000000000000
 C      3.489316000000      -2.292958000000      -0.000000000000
 C      2.106320000000      -2.354940000000      -0.000000000000
 C      1.361009000000      -1.169574000000       0.000000000000
 N     -0.054005000000      -1.107908000000       0.000000000000
 N     -0.641000000000      -2.208974000000       0.000000000000
 C     -2.056014000000      -2.147308000000       0.000000000000
 C     -2.711158000000      -3.379454000000       0.000000000000
 C     -4.098732000000      -3.434018000000       0.000000000000
 C     -4.837590000000      -2.256897000000      -0.000000000000
 C     -4.184321000000      -1.023924000000      -0.000000000000
 C     -2.801325000000      -0.961942000000       0.000000000000
 H      1.417354000000       0.964094000000       0.000000000000
 H      3.907034000000       1.075542000000       0.000000000000
 H      5.224663000000      -1.021606000000      -0.000000000000
 H      4.067968000000      -3.208396000000      -0.000000000000
 H      1.587596000000      -3.302860000000      -0.000000000000
 H     -2.112359000000      -4.280976000000       0.000000000000
 H     -4.602039000000      -4.392425000000      -0.000000000000
 H     -5.919668000000      -2.295277000000      -0.000000000000
 H     -4.762974000000      -0.108487000000      -0.000000000000
 H     -2.282601000000      -0.014022000000       0.000000000000
 C      2.300074803219      -7.932388152609       0.000000000000
 C      3.687649803219      -7.877824152609       0.000000000000
 C      4.426507803219      -9.054945152609      -0.000000000000
 C      3.773238803219     -10.287918152609      -0.000000000000
 C      2.390242803219     -10.349900152609      -0.000000000000
 C      1.644931803219      -9.164534152609       0.000000000000
 N      0.229917803219      -9.102868152609       0.000000000000
 N     -0.357077196781     -10.203934152609       0.000000000000
 C     -1.772091196781     -10.142268152609       0.000000000000
 C     -2.427235196781     -11.374414152609       0.000000000000
 C     -3.814809196781     -11.428978152609       0.000000000000
 C     -4.553667196781     -10.251857152609      -0.000000000000
 C     -3.900398196781      -9.018884152609      -0.000000000000
 C     -2.517402196781      -8.956902152609       0.000000000000
 H      1.701276803219      -7.030866152609       0.000000000000
 H      4.190956803219      -6.919418152609       0.000000000000
 H      5.508585803219      -9.016566152609      -0.000000000000
 H      4.351890803219     -11.203356152609      -0.000000000000
 H      1.871518803219     -11.297820152609      -0.000000000000
 H     -1.828436196781     -12.275936152609       0.000000000000
 H     -4.318116196781     -12.387385152609      -0.000000000000
 H     -5.635745196781     -10.290237152609      -0.000000000000
 H     -4.479051196781      -8.103447152609      -0.000000000000
 H     -1.998678196781      -8.008982152609       0.000000000000
48
dimer | in-plane | d = 8.5 A
 C      2.016152000000       0.062572000000       0.000000000000
 C      3.403727000000       0.117136000000       0.000000000000
 C      4.142585000000      -1.059985000000      -0.000000000000
 C      3.489316000000      -2.292958000000      -0.000000000000
 C      2.106320000000      -2.354940000000      -0.000000000000
 C      1.361009000000      -1.169574000000       0.000000000000
 N     -0.054005000000      -1.107908000000       0.000000000000
 N     -0.641000000000      -2.208974000000       0.000000000000
 C     -2.056014000000      -2.147308000000       0.000000000000
 C     -2.711158000000      -3.379454000000       0.000000000000
 C     -4.098732000000      -3.434018000000       0.000000000000
 C     -4.837590000000      -2.256897000000      -0.000000000000
 C     -4.184321000000      -1.023924000000      -0.000000000000
 C     -2.801325000000      -0.961942000000       0.000000000000
 H      1.417354000000       0.964094000000       0.000000000000
 H      3.907034000000       1.075542000000       0.000000000000
 H      5.224663000000      -1.021606000000      -0.000000000000
 H      4.067968000000      -3.208396000000      -0.000000000000
 H      1.587596000000      -3.302860000000      -0.000000000000
 H     -2.112359000000      -4.280976000000       0.000000000000
 H     -4.602039000000      -4.392425000000      -0.000000000000
 H     -5.919668000000      -2.295277000000      -0.000000000000
 H     -4.762974000000      -0.108487000000      -0.000000000000
 H     -2.282601000000      -0.014022000000       0.000000000000
 C      2.317819978420      -8.432073162147       0.000000000000
 C      3.705394978420      -8.377509162147       0.000000000000
 C      4.444252978420      -9.554630162147      -0.000000000000
 C      3.790983978420     -10.787603162147      -0.000000000000
 C      2.407987978420     -10.849585162147      -0.000000000000
 C      1.662676978420      -9.664219162147       0.000000000000
 N      0.247662978420      -9.602553162147       0.000000000000
 N     -0.339332021580     -10.703619162147       0.000000000000
 C     -1.754346021580     -10.641953162147       0.000000000000
 C     -2.409490021580     -11.874099162147       0.000000000000
 C     -3.797064021580     -11.928663162147       0.000000000000
 C     -4.535922021580     -10.751542162147      -0.000000000000
 C     -3.882653021580      -9.518569162147      -0.000000000000
 C     -2.499657021580      -9.456587162147       0.000000000000
 H      1.719021978420      -7.530551162147       0.000000000000
 H      4.208701978420      -7.419103162147       0.000000000000
 H      5.526330978420      -9.516251162147      -0.000000000000
 H      4.369635978420     -11.703041162147      -0.000000000000
 H      1.889263978420     -11.797505162147      -0.000000000000
 H     -1.810691021580     -12.775621162147       0.000000000000
 H     -4.300371021580     -12.887070162147      -0.000000000000
 H     -5.618000021580     -10.789922162147      -0.000000000000
 H     -4.461306021580      -8.603132162147      -0.000000000000
 H     -1.980933021580      -8.508667162147       0.000000000000
48
dimer | in-plane | d = 9.0 A
 C      2.016152000000       0.062572000000       0.000000000000
 C      3.403727000000       0.117136000000       0.000000000000
 C      4.142585000000      -1.059985000000      -0.000000000000
 C      3.489316000000      -2.292958000000      -0.000000000000
 C      2.106320000000      -2.354940000000      -0.000000000000
 C      1.361009000000      -1.169574000000       0.000000000000
 N     -0.054005000000      -1.107908000000       0.000000000000
 N     -0.641000000000      -2.208974000000       0.000000000000
 C     -2.056014000000      -2.147308000000       0.000000000000
 C     -2.711158000000      -3.379454000000       0.000000000000
 C     -4.098732000000      -3.434018000000       0.000000000000
 C     -4.837590000000      -2.256897000000      -0.000000000000
 C     -4.184321000000      -1.023924000000      -0.000000000000
 C     -2.801325000000      -0.961942000000       0.000000000000
 H      1.417354000000       0.964094000000       0.000000000000
 H      3.907034000000       1.075542000000       0.000000000000
 H      5.224663000000      -1.021606000000      -0.000000000000
 H      4.067968000000      -3.208396000000      -0.000000000000
 H      1.587596000000      -3.302860000000      -0.000000000000
 H     -2.112359000000      -4.280976000000       0.000000000000
 H     -4.602039000000      -4.392425000000      -0.000000000000
 H     -5.919668000000      -2.295277000000      -0.000000000000
 H     -4.762974000000      -0.108487000000      -0.000000000000
 H     -2.282601000000      -0.014022000000       0.000000000000
 C      2.335565153622      -8.931758171686       0.000000000000
 C      3.723140153622      -8.877194171686       0.000000000000
 C      4.461998153622     -10.054315171686      -0.000000000000
 C      3.808729153622     -11.287288171686      -0.000000000000
 C      2.425733153622     -11.349270171686      -0.000000000000
 C      1.680422153622     -10.163904171686       0.000000000000
 N      0.265408153622     -10.102238171686       0.000000000000
 N     -0.321586846378     -11.203304171686       0.000000000000
 C     -1.736600846378     -11.141638171686       0.000000000000
 C     -2.391744846378     -12.373784171686       0.000000000000
 C     -3.779318846378     -12.428348171686       0.000000000000
 C     -4.518176846378     -11.251227171686      -0.000000000000
 C     -3.864907846378     -10.018254171686      -0.000000000000
 C     -2.481911846378      -9.956272171686       0.000000000000
 H      1.736767153622      -8.030236171686       0.000000000000
 H      4.226447153622      -7.918788171686       0.000000000000
 H      5.544076153622     -10.015936171686      -0.000000000000
 H      4.387381153622     -12.202726171686      -0.000000000000
 H      1.907009153622     -12.297190171686      -0.000000000000
 H     -1.792945846378     -13.275306171686       0.000000000000
 H     -4.282625846378     -13.386755171686      -0.000000000000
 H     -5.600254846378     -11.289607171686      -0.000000000000
 H     -4.443560846378      -9.102817171686      -0.000000000000
 H     -1.963187846378      -9.008352171686       0.000000000000
48
dimer | in-plane | d = 9.5 A
 C      2.016152000000       0.062572000000       0.000000000000
 C      3.403727000000       0.117136000000       0.000000000000
 C      4.142585000000      -1.059985000000      -0.000000000000
 C      3.489316000000      -2.292958000000      -0.000000000000
 C      2.106320000000      -2.354940000000      -0.000000000000
 C      1.361009000000      -1.169574000000       0.000000000000
 N     -0.054005000000      -1.107908000000       0.000000000000
 N     -0.641000000000      -2.208974000000       0.000000000000
 C     -2.056014000000      -2.147308000000       0.000000000000
 C     -2.711158000000      -3.379454000000       0.000000000000
 C     -4.098732000000      -3.434018000000       0.000000000000
 C     -4.837590000000      -2.256897000000      -0.000000000000
 C     -4.184321000000      -1.023924000000      -0.000000000000
 C     -2.801325000000      -0.961942000000       0.000000000000
 H      1.417354000000       0.964094000000       0.000000000000
 H      3.907034000000       1.075542000000       0.000000000000
 H      5.224663000000      -1.021606000000      -0.000000000000
 H      4.067968000000      -3.208396000000      -0.000000000000
 H      1.587596000000      -3.302860000000      -0.000000000000
 H     -2.112359000000      -4.280976000000       0.000000000000
 H     -4.602039000000      -4.392425000000      -0.000000000000
 H     -5.919668000000      -2.295277000000      -0.000000000000
 H     -4.762974000000      -0.108487000000      -0.000000000000
 H     -2.282601000000      -0.014022000000       0.000000000000
 C      2.353310328823      -9.431443181224       0.000000000000
 C      3.740885328823      -9.376879181224       0.000000000000
 C      4.479743328823     -10.554000181224      -0.000000000000
 C      3.826474328823     -11.786973181224      -0.000000000000
 C      2.443478328823     -11.848955181224      -0.000000000000
 C      1.698167328823     -10.663589181224       0.000000000000
 N      0.283153328823     -10.601923181224       0.000000000000
 N     -0.303841671177     -11.702989181224       0.000000000000
 C     -1.718855671177     -11.641323181224       0.000000000000
 C     -2.373999671177     -12.873469181224       0.000000000000
 C     -3.761573671177     -12.928033181224       0.000000000000
 C     -4.500431671177     -11.750912181224      -0.000000000000
 C     -3.847162671177     -10.517939181224      -0.000000000000
 C     -2.464166671177     -10.455957181224       0.000000000000
 H      1.754512328823      -8.529921181224       0.000000000000
 H      4.244192328823      -8.418473181224       0.000000000000
 H      5.561821328823     -10.515621181224      -0.000000000000
 H      4.405126328823     -12.702411181224      -0.000000000000
 H      1.924754328823     -12.796875181224      -0.000000000000
 H     -1.775200671177     -13.774991181224       0.000000000000
 H     -4.264880671177     -13.886440181224      -0.000000000000
 H     -5.582509671177     -11.789292181224      -0.000000000000
 H     -4.425815671177      -9.602502181224      -0.000000000000
 H     -1.945442671177      -9.508037181224       0.000000000000
48
dimer | in-plane | d = 10.0 A
 C      2.016152000000       0.062572000000       0.000000000000
 C      3.403727000000       0.117136000000       0.000000000000
 C      4.142585000000      -1.059985000000      -0.000000000000
 C      3.489316000000      -2.292958000000      -0.000000000000
 C      2.106320000000      -2.354940000000      -0.000000000000
 C      1.361009000000      -1.169574000000       0.000000000000
 N     -0.054005000000      -1.107908000000       0.000000000000
 N     -0.641000000000      -2.208974000000       0.000000000000
 C     -2.056014000000      -2.147308000000       0.000000000000
 C     -2.711158000000      -3.379454000000       0.000000000000
 C     -4.098732000000      -3.434018000000       0.000000000000
 C     -4.837590000000      -2.256897000000      -0.000000000000
 C     -4.184321000000      -1.023924000000      -0.000000000000
 C     -2.801325000000      -0.961942000000       0.000000000000
 H      1.417354000000       0.964094000000       0.000000000000
 H      3.907034000000       1.075542000000       0.000000000000
 H      5.224663000000      -1.021606000000      -0.000000000000
 H      4.067968000000      -3.208396000000      -0.000000000000
 H      1.587596000000      -3.302860000000      -0.000000000000
 H     -2.112359000000      -4.280976000000       0.000000000000
 H     -4.602039000000      -4.392425000000      -0.000000000000
 H     -5.919668000000      -2.295277000000      -0.000000000000
 H     -4.762974000000      -0.108487000000      -0.000000000000
 H     -2.282601000000      -0.014022000000       0.000000000000
 C      2.371055504024      -9.931128190762       0.000000000000
 C      3.758630504024      -9.876564190762       0.000000000000
 C      4.497488504024     -11.053685190762      -0.000000000000
 C      3.844219504024     -12.286658190762      -0.000000000000
 C      2.461223504024     -12.348640190762      -0.000000000000
 C      1.715912504024     -11.163274190762       0.000000000000
 N      0.300898504024     -11.101608190762       0.000000000000
 N     -0.286096495976     -12.202674190762       0.000000000000
 C     -1.701110495976     -12.141008190762       0.000000000000
 C     -2.356254495976     -13.373154190762       0.000000000000
 C     -3.743828495976     -13.427718190762       0.000000000000
 C     -4.482686495976     -12.250597190762      -0.000000000000
 C     -3.829417495976     -11.017624190762      -0.000000000000
 C     -2.446421495976     -10.955642190762       0.000000000000
 H      1.772257504024      -9.029606190762       0.000000000000
 H      4.261937504024      -8.918158190762       0.000000000000
 H      5.579566504024     -11.015306190762      -0.000000000000
 H      4.422871504024     -13.202096190762      -0.000000000000
 H      1.942499504024     -13.296560190762      -0.000000000000
 H     -1.757455495976     -14.274676190762       0.000000000000
 H     -4.247135495976     -14.386125190762      -0.000000000000
 H     -5.564764495976     -12.288977190762      -0.000000000000
 H     -4.408070495976     -10.102187190762      -0.000000000000
 H     -1.927697495976     -10.007722190762       0.000000000000
